# Supplementary material for: Pan-NLRome of Spinacia facilitates the rapid discovery of downy mildew resistance genes
Source: Front Plant Sci. 2026 Feb 10;17:1766206. doi: 10.3389/fpls.2026.1766206 (PMC12929410; doi:10.3389/fpls.2026.1766206)
Supplement: Supplementary file 1 [file Table1.xlsx]

## Sheet: Table S1
Supplementary Table 1. The 19 spinach assemblies used in the study
Assemblies	Species	References
Te17S22XY	Spinacia tetrandra	She al., 2024a
Te17S24XX	Spinacia tetrandra	She al., 2024b
Te17S24XY	Spinacia tetrandra	She al., 2024b
Tu17S31XX	Spinacia turkestanica	She al., 2024a
Tu17S31XY	Spinacia turkestanica	She al., 2024b
13S19	Spinacia oleracea	Liu et al., 2024
Monoe_Viroflay	Spinacia oleracea	Cai et al., 2021
Spov3	Spinacia oleracea	Hulse-Kemp et al., 2021
16S6	Spinacia oleracea	She al., 2024b
Sp_XX_v1	Spinacia oleracea	She al., 2023
Sp_YY_v1	Spinacia oleracea	She al., 2023
Sp_YY_v2	Spinacia oleracea	She et al., 2025
Cornell‐NO. 9	Spinacia oleracea	Ma et al., 2022
12S1	Spinacia oleracea	She al., 2024b
14S42	Spinacia oleracea	She al., 2024b
12S4	Spinacia oleracea	She al., 2024b
14S34	Spinacia oleracea	She al., 2024b
SOL_r2	Spinacia oleracea	Yamano et al., 2024
Sp75	Spinacia oleracea	Xu et al., 2017

## Sheet: Table S2
Supplementary Table 2. Summary of NLR gene identified in 19 spinach genomes
Assemblies	NLR genes number	Count of NLR genes						Percentage of NLR family
		CC-NBARC	CC-NBARC-LRR	NBARC	NBARC-LRR	TIR-NBARC	TIR-NBARC-LRR	CC-NBARC	CC-NBARC-LRR	NBARC	NBARC-LRR	TIR-NBARC	TIR-NBARC-LRR
Te17S22XY	130	4	78	12	36	0	0	0.0307692	0.6	0.0923077	0.276923	0	0
Te17S24XX	134	6	80	14	34	0	0	0.0447761	0.597015	0.104478	0.253731	0	0
Te17S24XY	132	6	81	15	29	1	0	0.0454545	0.613636	0.113636	0.219697	0.00757576	0
Tu17S31XX	140	7	80	16	34	1	2	0.05	0.571429	0.114286	0.242857	0.00714286	0.0142857
Tu17S31XY	136	5	81	12	36	1	1	0.0367647	0.595588	0.0882353	0.264706	0.00735294	0.00735294
13S19	133	8	80	14	28	1	2	0.0601504	0.601504	0.105263	0.210526	0.0075188	0.0150376
Monoe_Viroflay	134	6	85	11	30	1	1	0.0447761	0.634328	0.0820896	0.223881	0.00746269	0.00746269
Spov3	135	5	84	11	33	1	1	0.037037	0.622222	0.0814815	0.244444	0.00740741	0.00740741
16S6	132	5	80	13	32	1	1	0.0378788	0.606061	0.0984848	0.242424	0.00757576	0.00757576
Sp_XX_v1	143	5	89	15	32	1	1	0.034965	0.622378	0.104895	0.223776	0.00699301	0.00699301
Sp_YY_v1	134	5	82	12	33	1	1	0.0373134	0.61194	0.0895522	0.246269	0.00746269	0.00746269
Sp_YY_v2	131	5	78	12	34	1	1	0.0381679	0.59542	0.0916031	0.259542	0.00763359	0.00763359
Cornell‐NO. 9	141	8	85	16	30	1	1	0.0567376	0.602837	0.113475	0.212766	0.0070922	0.0070922
12S1	129	4	78	12	33	1	1	0.0310078	0.604651	0.0930233	0.255814	0.00775194	0.00775194
14S42	128	5	78	13	30	1	1	0.0390625	0.609375	0.101562	0.234375	0.0078125	0.0078125
12S4	137	7	79	12	37	1	1	0.0510949	0.576642	0.0875912	0.270073	0.00729927	0.00729927
14S34	132	5	82	14	29	1	1	0.0378788	0.621212	0.106061	0.219697	0.00757576	0.00757576
SOL_r2	136	7	83	14	30	1	1	0.0514706	0.610294	0.102941	0.220588	0.00735294	0.00735294
Sp75	132	4	81	16	29	1	1	0.030303	0.613636	0.121212	0.219697	0.00757576	0.00757576

## Sheet: Table S3
Supplementary Table 3. Summary of clusterred NLR genes in 19 spinach genomes
Assemblies	NLR genes	Clustered NLR genes	Ratio (%)
Te17S22XY	130	71	54.6154
Te17S24XX	134	72	53.7313
Te17S24XY	132	71	53.7879
Tu17S31XX	140	81	57.8571
Tu17S31XY	136	73	53.6765
13S19	133	74	55.6391
Monoe_Viroflay	134	68	50.7463
Spov3	135	65	48.1481
16S6	132	70	53.0303
Sp_XX_v1	143	71	49.6503
Sp_YY_v1	134	70	52.2388
Sp_YY_v2	131	70	53.4351
Cornell‐NO. 9	141	72	51.0638
12S1	129	66	51.1628
14S42	128	65	50.7812
12S4	137	78	56.9343
14S34	132	72	54.5455
SOL_r2	136	72	52.9412
Sp75	132	63	47.7273

## Sheet: Table S4
Supplementary Table 4. Summary of NLR protein-coding genes that overlapped with NLR loci in 19 spinach genomes
Chromosome	NLR gene	NLR type	Start (bp)	End (bp)	Gene ID	Start (bp)	End (bp)	Pfam	Non-redundant Protein Sequence (NR)	Swiss-Prot	TrEMBL	A. thaliana best hit	A. thaliana annotation
Chr1	12S1_Chr1_nlr1	CC-NBARC-LRR	699049	702420	12S1_Chr1_000039	697298	704026	NB-ARC domain	disease resistance protein RGA2like	Disease resistance protein RGA2	Uncharacterized protein	AT3G14470.1	NB-ARC domain-containing disease resistance protein NB-ARC domain-containing disease resistance protein; FUNCTIONS IN: protein binding; INVOLVED IN: apoptosis, defense response; LOCATED IN: endomembrane system; EXPRESSED IN: 23 plant structures; EXPRESSED DURING: 14 growth stages; CONTAINS InterPro DOMAIN/s: Leucine-rich repeat-containing protein (InterPro:IPR015766), NB-ARC (InterPro:IPR002182),…
Chr1	12S1_Chr1_nlr10	CC-NBARC-LRR	9239798	9242632	12S1_Chr1_000503	9238777	9243813	Rx N-terminal domain	disease resistance protein RGA1	Putative disease resistance protein RGA3	Uncharacterized protein	AT3G14470.1	NB-ARC domain-containing disease resistance protein NB-ARC domain-containing disease resistance protein; FUNCTIONS IN: protein binding; INVOLVED IN: apoptosis, defense response; LOCATED IN: endomembrane system; EXPRESSED IN: 23 plant structures; EXPRESSED DURING: 14 growth stages; CONTAINS InterPro DOMAIN/s: Leucine-rich repeat-containing protein (InterPro:IPR015766), NB-ARC (InterPro:IPR002182),…
Chr1	12S1_Chr1_nlr11	CC-NBARC-LRR	16058277	16060670	12S1_Chr1_000762	16055545	16063339	NB-ARC domain	disease resistance protein RGA4	Putative disease resistance protein RGA4	NB-ARC domain-containing protein	AT3G14470.1	NB-ARC domain-containing disease resistance protein NB-ARC domain-containing disease resistance protein; FUNCTIONS IN: protein binding; INVOLVED IN: apoptosis, defense response; LOCATED IN: endomembrane system; EXPRESSED IN: 23 plant structures; EXPRESSED DURING: 14 growth stages; CONTAINS InterPro DOMAIN/s: Leucine-rich repeat-containing protein (InterPro:IPR015766), NB-ARC (InterPro:IPR002182),…
Chr1	12S1_Chr1_nlr12	CC-NBARC-LRR	16087895	16090306	12S1_Chr1_000766	16084522	16090952	NB-ARC domain	disease resistance RPP13like protein 1 isoform X2	Putative disease resistance RPP13-like protein 1	Uncharacterized protein	AT3G14470.1	NB-ARC domain-containing disease resistance protein NB-ARC domain-containing disease resistance protein; FUNCTIONS IN: protein binding; INVOLVED IN: apoptosis, defense response; LOCATED IN: endomembrane system; EXPRESSED IN: 23 plant structures; EXPRESSED DURING: 14 growth stages; CONTAINS InterPro DOMAIN/s: Leucine-rich repeat-containing protein (InterPro:IPR015766), NB-ARC (InterPro:IPR002182),…
Chr1	12S1_Chr1_nlr13	CC-NBARC-LRR	17738951	17741776	12S1_Chr1_000804	17737679	17743194	NB-ARC domain	disease resistance protein At4g27190like isoform X1	Disease resistance protein At4g27190	NB-ARC domain-containing protein	AT4G27190.1	NB-ARC domain-containing disease resistance protein NB-ARC domain-containing disease resistance protein; FUNCTIONS IN: nucleoside-triphosphatase activity, nucleotide binding, ATP binding; INVOLVED IN: apoptosis, defense response; LOCATED IN: cellular_component unknown; CONTAINS InterPro DOMAIN/s: ATPase, AAA+ type, core (InterPro:IPR003593), NB-ARC (InterPro:IPR002182), Disease resistance protein…
Chr1	12S1_Chr1_nlr14	CC-NBARC-LRR	23469374	23472475	12S1_Chr1_000932	23468266	23473470	Rx N-terminal domain	disease resistance protein RGA3	Putative disease resistance protein RGA3	CC-NBS-LRR type resistance protein	AT3G14470.1	NB-ARC domain-containing disease resistance protein NB-ARC domain-containing disease resistance protein; FUNCTIONS IN: protein binding; INVOLVED IN: apoptosis, defense response; LOCATED IN: endomembrane system; EXPRESSED IN: 23 plant structures; EXPRESSED DURING: 14 growth stages; CONTAINS InterPro DOMAIN/s: Leucine-rich repeat-containing protein (InterPro:IPR015766), NB-ARC (InterPro:IPR002182),…
Chr1	12S1_Chr1_nlr16	CC-NBARC-LRR	147044717	147046942	12S1_Chr1_002049	147044452	147048467	Rx N-terminal domain	disease resistance protein RGA4	Putative disease resistance protein RGA3	Uncharacterized protein	AT3G14470.1	NB-ARC domain-containing disease resistance protein NB-ARC domain-containing disease resistance protein; FUNCTIONS IN: protein binding; INVOLVED IN: apoptosis, defense response; LOCATED IN: endomembrane system; EXPRESSED IN: 23 plant structures; EXPRESSED DURING: 14 growth stages; CONTAINS InterPro DOMAIN/s: Leucine-rich repeat-containing protein (InterPro:IPR015766), NB-ARC (InterPro:IPR002182),…
Chr1	12S1_Chr1_nlr17	NBARC-LRR	147122731	147123990	12S1_Chr1_002052	147122624	147123169	NB-ARC domain	SOVF_201720	Putative disease resistance protein RGA1	Uncharacterized protein	AT3G14470.1	NB-ARC domain-containing disease resistance protein NB-ARC domain-containing disease resistance protein; FUNCTIONS IN: protein binding; INVOLVED IN: apoptosis, defense response; LOCATED IN: endomembrane system; EXPRESSED IN: 23 plant structures; EXPRESSED DURING: 14 growth stages; CONTAINS InterPro DOMAIN/s: Leucine-rich repeat-containing protein (InterPro:IPR015766), NB-ARC (InterPro:IPR002182),…
Chr1	12S1_Chr1_nlr17	NBARC-LRR	147122731	147123990	12S1_Chr1_002053	147123190	147124051	NA	disease resistance protein RGA4	Putative disease resistance protein RGA1	Uncharacterized protein	AT1G69550.1	disease resistance protein (TIR-NBS-LRR class) disease resistance protein (TIR-NBS-LRR class); FUNCTIONS IN: transmembrane receptor activity, nucleoside-triphosphatase activity, nucleotide binding, ATP binding; INVOLVED IN: signal transduction, defense response, apoptosis, innate immune response; LOCATED IN: intrinsic to membrane, endomembrane system; EXPRESSED IN: 21 plant structures; EXPRESSED …
Chr1	12S1_Chr1_nlr18	CC-NBARC-LRR	147195750	147197752	S12S1f040170	147172840	147196411	NB-ARC domain	NA	Putative disease resistance protein RGA1	Retrovirus-related Pol polyprotein from transposon TNT 1-94	AT3G50950.1	HOPZ-ACTIVATED RESISTANCE 1 HOPZ-ACTIVATED RESISTANCE 1 (ZAR1); FUNCTIONS IN: ATP binding; INVOLVED IN: defense response, apoptosis; LOCATED IN: cellular_component unknown; EXPRESSED IN: 22 plant structures; EXPRESSED DURING: 13 growth stages; CONTAINS InterPro DOMAIN/s: NB-ARC (InterPro:IPR002182), Disease resistance protein (InterPro:IPR000767); BEST Arabidopsis thaliana protein match is: Disea…
Chr1	12S1_Chr1_nlr19	NBARC-LRR	157603900	157605228	12S1_Chr1_002261	157601040	157607289	Rx N-terminal domain	disease resistance protein RGA3	Putative disease resistance protein RGA3	Uncharacterized protein	AT3G14460.1	LRR and NB-ARC domains-containing disease resistance protein LRR and NB-ARC domains-containing disease resistance protein; FUNCTIONS IN: ATP binding; INVOLVED IN: apoptosis, defense response; CONTAINS InterPro DOMAIN/s: NB-ARC (InterPro:IPR002182), Leucine-rich repeat (InterPro:IPR001611), Disease resistance protein (InterPro:IPR000767); BEST Arabidopsis thaliana protein match is: NB-ARC domain-c…
Chr1	12S1_Chr1_nlr2	CC-NBARC-LRR	1239126	1244642	12S1_Chr1_000074	1240174	1246971	NB-ARC domain	disease resistance protein RGA2like	Putative disease resistance protein RGA4	Uncharacterized protein	AT3G14470.1	NB-ARC domain-containing disease resistance protein NB-ARC domain-containing disease resistance protein; FUNCTIONS IN: protein binding; INVOLVED IN: apoptosis, defense response; LOCATED IN: endomembrane system; EXPRESSED IN: 23 plant structures; EXPRESSED DURING: 14 growth stages; CONTAINS InterPro DOMAIN/s: Leucine-rich repeat-containing protein (InterPro:IPR015766), NB-ARC (InterPro:IPR002182),…
Chr1	12S1_Chr1_nlr20	CC-NBARC-LRR	69663154	69666731	12S1_Chr1_003194	69662272	69667791	Rx N-terminal domain	probable disease resistance RPP8like protein 2	Probable disease resistance RPP8-like protein 2	Uncharacterized protein	AT5G43470.2	Disease resistance protein (CC-NBS-LRR class) family Confers resistance to Peronospora parasitica. In arabidopsis ecotype Dijon-17, HRT-mediated signaling is dependent on light for the induction of hypersensitive response and resistance to turnip crinkle virus. RECOGNITION OF PERONOSPORA PARASITICA 8 (RPP8); FUNCTIONS IN: nucleotide binding; INVOLVED IN: defense response to virus, response to lig…
Chr1	12S1_Chr1_nlr21	CC-NBARC-LRR	69656777	69660088	12S1_Chr1_003195	69656374	69660459	NB-ARC domain	disease resistance protein RGA3	Disease resistance protein RGA2	NB-ARC domain-containing protein	AT3G14460.1	LRR and NB-ARC domains-containing disease resistance protein LRR and NB-ARC domains-containing disease resistance protein; FUNCTIONS IN: ATP binding; INVOLVED IN: apoptosis, defense response; CONTAINS InterPro DOMAIN/s: NB-ARC (InterPro:IPR002182), Leucine-rich repeat (InterPro:IPR001611), Disease resistance protein (InterPro:IPR000767); BEST Arabidopsis thaliana protein match is: NB-ARC domain-c…
Chr1	12S1_Chr1_nlr22	NBARC-LRR	69499708	69502155	12S1_Chr1_003199	69499441	69508017	NB-ARC domain	disease resistance protein RPP8like	Probable disease resistance protein At1g58390	Uncharacterized protein	AT1G58390.1	Disease resistance protein (CC-NBS-LRR class) family Disease resistance protein (CC-NBS-LRR class) family; FUNCTIONS IN: ATP binding; INVOLVED IN: defense response, apoptosis; LOCATED IN: cellular_component unknown; EXPRESSED IN: 8 plant structures; EXPRESSED DURING: 4 anthesis, F mature embryo stage, petal differentiation and expansion stage, LP.08 eight leaves visible, D bilateral stage; CONTAI…
Chr1	12S1_Chr1_nlr23	CC-NBARC-LRR	69481347	69484523	12S1_Chr1_003200	69480964	69484801	NB-ARC domain	disease resistance protein RGA3	Putative disease resistance protein RGA1	NB-ARC domain-containing protein	AT3G14460.1	LRR and NB-ARC domains-containing disease resistance protein LRR and NB-ARC domains-containing disease resistance protein; FUNCTIONS IN: ATP binding; INVOLVED IN: apoptosis, defense response; CONTAINS InterPro DOMAIN/s: NB-ARC (InterPro:IPR002182), Leucine-rich repeat (InterPro:IPR001611), Disease resistance protein (InterPro:IPR000767); BEST Arabidopsis thaliana protein match is: NB-ARC domain-c…
Chr1	12S1_Chr1_nlr24	CC-NBARC-LRR	33080274	33084136	12S1_Chr1_003577	33080617	33086057	NB-ARC domain	SOVF_117760	Putative disease resistance protein RGA3	Uncharacterized protein	AT3G14470.1	NB-ARC domain-containing disease resistance protein NB-ARC domain-containing disease resistance protein; FUNCTIONS IN: protein binding; INVOLVED IN: apoptosis, defense response; LOCATED IN: endomembrane system; EXPRESSED IN: 23 plant structures; EXPRESSED DURING: 14 growth stages; CONTAINS InterPro DOMAIN/s: Leucine-rich repeat-containing protein (InterPro:IPR015766), NB-ARC (InterPro:IPR002182),…
Chr1	12S1_Chr1_nlr24	CC-NBARC-LRR	33080274	33084136	12S1_Chr1_003578	33075155	33080615	NB-ARC domain	disease resistance protein RGA1	Putative disease resistance protein RGA1	Uncharacterized protein	AT3G14470.1	NB-ARC domain-containing disease resistance protein NB-ARC domain-containing disease resistance protein; FUNCTIONS IN: protein binding; INVOLVED IN: apoptosis, defense response; LOCATED IN: endomembrane system; EXPRESSED IN: 23 plant structures; EXPRESSED DURING: 14 growth stages; CONTAINS InterPro DOMAIN/s: Leucine-rich repeat-containing protein (InterPro:IPR015766), NB-ARC (InterPro:IPR002182),…
Chr1	12S1_Chr1_nlr25	CC-NBARC-LRR	33076389	33078764	12S1_Chr1_003578	33075155	33080615	NB-ARC domain	disease resistance protein RGA1	Putative disease resistance protein RGA1	Uncharacterized protein	AT3G14470.1	NB-ARC domain-containing disease resistance protein NB-ARC domain-containing disease resistance protein; FUNCTIONS IN: protein binding; INVOLVED IN: apoptosis, defense response; LOCATED IN: endomembrane system; EXPRESSED IN: 23 plant structures; EXPRESSED DURING: 14 growth stages; CONTAINS InterPro DOMAIN/s: Leucine-rich repeat-containing protein (InterPro:IPR015766), NB-ARC (InterPro:IPR002182),…
Chr1	12S1_Chr1_nlr26	CC-NBARC-LRR	33072080	33074455	12S1_Chr1_003579	33071297	33075153	Rx N-terminal domain	SOVF_117740	Putative disease resistance protein RGA3	Uncharacterized protein	AT3G14470.1	NB-ARC domain-containing disease resistance protein NB-ARC domain-containing disease resistance protein; FUNCTIONS IN: protein binding; INVOLVED IN: apoptosis, defense response; LOCATED IN: endomembrane system; EXPRESSED IN: 23 plant structures; EXPRESSED DURING: 14 growth stages; CONTAINS InterPro DOMAIN/s: Leucine-rich repeat-containing protein (InterPro:IPR015766), NB-ARC (InterPro:IPR002182),…
Chr1	12S1_Chr1_nlr27	CC-NBARC-LRR	32835045	32837285	S12S1f019820	32834979	32835476	NA	NA	Probable disease resistance protein RPP1	Uncharacterized protein	AT3G44630.1	Disease resistance protein (TIR-NBS-LRR class) family Disease resistance protein (TIR-NBS-LRR class) family; FUNCTIONS IN: transmembrane receptor activity, nucleoside-triphosphatase activity, nucleotide binding, ATP binding; INVOLVED IN: defense response; LOCATED IN: intrinsic to membrane; EXPRESSED IN: 22 plant structures; EXPRESSED DURING: 13 growth stages; CONTAINS InterPro DOMAIN/s: ATPase, A…
Chr1	12S1_Chr1_nlr27	CC-NBARC-LRR	32835045	32837285	S12S1f019830	32835790	32836868	NB-ARC domain	NA	Putative disease resistance protein RGA1	Uncharacterized protein	AT3G14460.1	LRR and NB-ARC domains-containing disease resistance protein LRR and NB-ARC domains-containing disease resistance protein; FUNCTIONS IN: ATP binding; INVOLVED IN: apoptosis, defense response; CONTAINS InterPro DOMAIN/s: NB-ARC (InterPro:IPR002182), Leucine-rich repeat (InterPro:IPR001611), Disease resistance protein (InterPro:IPR000767); BEST Arabidopsis thaliana protein match is: NB-ARC domain-c…
Chr1	12S1_Chr1_nlr27	CC-NBARC-LRR	32835045	32837285	S12S1f019840	32836986	32838741	NA	NA	NA	Uncharacterized protein	NA	NA
Chr1	12S1_Chr1_nlr28	NBARC-LRR	17756979	17759438	12S1_Chr1_003895	17756637	17759965	Leucine rich repeat	SOVF_096280	Disease resistance protein RPS2	Protein kinase domain-containing protein	AT4G26090.1	NB-ARC domain-containing disease resistance protein Encodes a plasma membrane protein with leucine-rich repeat, leucine zipper, and P loop domains that confers resistance to Pseudomonas syringae infection by interacting with the avirulence gene avrRpt2. RPS2 protein interacts directly with plasma membrane associated protein RIN4 and this interaction is disrupted by avrRpt2. RESISTANT TO P. SYRING…
Chr1	12S1_Chr1_nlr29	CC-NBARC-LRR	8134725	8138370	12S1_Chr1_004207	8134063	8138455	Phloem protein 2	SOVF_044190	Putative disease resistance protein At1g59780	Uncharacterized protein	AT1G59780.1	NB-ARC domain-containing disease resistance protein NB-ARC domain-containing disease resistance protein; FUNCTIONS IN: ATP binding; INVOLVED IN: defense response, apoptosis; LOCATED IN: cellular_component unknown; EXPRESSED IN: hypocotyl, root, flower, synergid; EXPRESSED DURING: 4 anthesis; CONTAINS InterPro DOMAIN/s: NB-ARC (InterPro:IPR002182), Disease resistance protein (InterPro:IPR000767); …
Chr1	12S1_Chr1_nlr3	CC-NBARC-LRR	3340765	3343599	12S1_Chr1_000201	3339667	3345171	NB-ARC domain	disease resistance protein RGA1	Putative disease resistance protein RGA3	Rx_N domain-containing protein	AT3G14470.1	NB-ARC domain-containing disease resistance protein NB-ARC domain-containing disease resistance protein; FUNCTIONS IN: protein binding; INVOLVED IN: apoptosis, defense response; LOCATED IN: endomembrane system; EXPRESSED IN: 23 plant structures; EXPRESSED DURING: 14 growth stages; CONTAINS InterPro DOMAIN/s: Leucine-rich repeat-containing protein (InterPro:IPR015766), NB-ARC (InterPro:IPR002182),…
Chr1	12S1_Chr1_nlr30	CC-NBARC-LRR	8120685	8123440	12S1_Chr1_004209	8118763	8125180	Rx N-terminal domain	disease resistance protein At1g50180 isoform X1	Probable disease resistance protein At1g58390	Uncharacterized protein	AT1G58390.1	Disease resistance protein (CC-NBS-LRR class) family Disease resistance protein (CC-NBS-LRR class) family; FUNCTIONS IN: ATP binding; INVOLVED IN: defense response, apoptosis; LOCATED IN: cellular_component unknown; EXPRESSED IN: 8 plant structures; EXPRESSED DURING: 4 anthesis, F mature embryo stage, petal differentiation and expansion stage, LP.08 eight leaves visible, D bilateral stage; CONTAI…
Chr1	12S1_Chr1_nlr31	CC-NBARC-LRR	7965619	7970933	12S1_Chr1_004212	7965177	7971646	NB-ARC domain	disease resistance RPP8like protein 3	Disease resistance RPP8-like protein 3	Uncharacterized protein	AT5G35450.1	Disease resistance protein (CC-NBS-LRR class) family Disease resistance protein (CC-NBS-LRR class) family; FUNCTIONS IN: ATP binding; INVOLVED IN: defense response, apoptosis; LOCATED IN: plasma membrane; EXPRESSED IN: 21 plant structures; EXPRESSED DURING: 10 growth stages; CONTAINS InterPro DOMAIN/s: NB-ARC (InterPro:IPR002182), Disease resistance protein (InterPro:IPR000767); BEST Arabidopsis …
Chr1	12S1_Chr1_nlr32	NBARC-LRR	6923367	6925170	12S1_Chr1_004271	6922983	6926461	NB-ARC domain	disease resistance protein RPM1like	Disease resistance protein RPM1	Uncharacterized protein	AT3G07040.1	NB-ARC domain-containing disease resistance protein Contains an N-terminal tripartite nucleotide binding site and a C-terminal tandem array of leucine-rich repeats. Confers resistance to Pseudomonas syringae strains that carry the avirulence genes avrB and avrRpm1. RESISTANCE TO P. SYRINGAE PV MACULICOLA 1 (RPM1); FUNCTIONS IN: protein binding, nucleotide binding; INVOLVED IN: defense response, p…
Chr1	12S1_Chr1_nlr33	NBARC-LRR	6305445	6307964	12S1_Chr1_004306	6305155	6309090	NB-ARC domain	disease resistance protein RGA2like	Disease resistance protein RGA2	NB-ARC domain-containing protein	AT3G14470.1	NB-ARC domain-containing disease resistance protein NB-ARC domain-containing disease resistance protein; FUNCTIONS IN: protein binding; INVOLVED IN: apoptosis, defense response; LOCATED IN: endomembrane system; EXPRESSED IN: 23 plant structures; EXPRESSED DURING: 14 growth stages; CONTAINS InterPro DOMAIN/s: Leucine-rich repeat-containing protein (InterPro:IPR015766), NB-ARC (InterPro:IPR002182),…
Chr1	12S1_Chr1_nlr34	CC-NBARC-LRR	6298902	6302183	12S1_Chr1_004307	6298720	6302353	Rx N-terminal domain	disease resistance protein RGA1	Putative disease resistance protein RGA1	Uncharacterized protein	AT3G14470.1	NB-ARC domain-containing disease resistance protein NB-ARC domain-containing disease resistance protein; FUNCTIONS IN: protein binding; INVOLVED IN: apoptosis, defense response; LOCATED IN: endomembrane system; EXPRESSED IN: 23 plant structures; EXPRESSED DURING: 14 growth stages; CONTAINS InterPro DOMAIN/s: Leucine-rich repeat-containing protein (InterPro:IPR015766), NB-ARC (InterPro:IPR002182),…
Chr1	12S1_Chr1_nlr35	CC-NBARC-LRR	6294088	6297047	12S1_Chr1_004308	6293300	6297275	NB-ARC domain	disease resistance protein RGA2like	Putative disease resistance protein RGA4	NB-ARC domain-containing protein	AT3G14470.1	NB-ARC domain-containing disease resistance protein NB-ARC domain-containing disease resistance protein; FUNCTIONS IN: protein binding; INVOLVED IN: apoptosis, defense response; LOCATED IN: endomembrane system; EXPRESSED IN: 23 plant structures; EXPRESSED DURING: 14 growth stages; CONTAINS InterPro DOMAIN/s: Leucine-rich repeat-containing protein (InterPro:IPR015766), NB-ARC (InterPro:IPR002182),…
Chr1	12S1_Chr1_nlr36	CC-NBARC-LRR	6279561	6282881	12S1_Chr1_004309	6279333	6283114	NB-ARC domain	disease resistance protein RGA1	Putative disease resistance protein RGA4	NB-ARC domain-containing protein	AT3G14470.1	NB-ARC domain-containing disease resistance protein NB-ARC domain-containing disease resistance protein; FUNCTIONS IN: protein binding; INVOLVED IN: apoptosis, defense response; LOCATED IN: endomembrane system; EXPRESSED IN: 23 plant structures; EXPRESSED DURING: 14 growth stages; CONTAINS InterPro DOMAIN/s: Leucine-rich repeat-containing protein (InterPro:IPR015766), NB-ARC (InterPro:IPR002182),…
Chr1	12S1_Chr1_nlr37	CC-NBARC-LRR	3317761	3320594	12S1_Chr1_004492	3318625	3321868	NB-ARC domain	disease resistance protein RGA1	Putative disease resistance protein RGA3	NBS-LRR type resistance protein	AT3G14470.1	NB-ARC domain-containing disease resistance protein NB-ARC domain-containing disease resistance protein; FUNCTIONS IN: protein binding; INVOLVED IN: apoptosis, defense response; LOCATED IN: endomembrane system; EXPRESSED IN: 23 plant structures; EXPRESSED DURING: 14 growth stages; CONTAINS InterPro DOMAIN/s: Leucine-rich repeat-containing protein (InterPro:IPR015766), NB-ARC (InterPro:IPR002182),…
Chr1	12S1_Chr1_nlr37	CC-NBARC-LRR	3317761	3320594	12S1_Chr1_004493	3314415	3318623	NA	disease resistance protein RGA3	Putative disease resistance protein RGA4	Rx_N domain-containing protein	AT4G16890.1	disease resistance protein (TIR-NBS-LRR class), putative Encodes a Toll Interleukin1 receptor-nucleotide binding-Leu- rich repeat-type resistance gene (TIR-NB-LRR-type) involved in the salicylic acid-dependent defense response pathway. Mutant plants constitutively express pathogenesis-related (PR) genes and are pathogen resistant. Resistance signaling in snc1 requires EDS1, MOS3 and PAD4. SUPPRES…
Chr1	12S1_Chr1_nlr38	CC-NBARC-LRR	3299701	3302529	12S1_Chr1_004496	3298173	3303500	NB-ARC domain	disease resistance protein RGA1	Disease resistance protein RGA2	Rx_N domain-containing protein	AT3G14470.1	NB-ARC domain-containing disease resistance protein NB-ARC domain-containing disease resistance protein; FUNCTIONS IN: protein binding; INVOLVED IN: apoptosis, defense response; LOCATED IN: endomembrane system; EXPRESSED IN: 23 plant structures; EXPRESSED DURING: 14 growth stages; CONTAINS InterPro DOMAIN/s: Leucine-rich repeat-containing protein (InterPro:IPR015766), NB-ARC (InterPro:IPR002182),…
Chr1	12S1_Chr1_nlr39	CC-NBARC-LRR	1071977	1074943	12S1_Chr1_004610	1069748	1076847	Rx N-terminal domain	disease resistance protein RGA2like	Putative disease resistance protein RGA3	NBS-LRR type resistance protein	AT3G14470.1	NB-ARC domain-containing disease resistance protein NB-ARC domain-containing disease resistance protein; FUNCTIONS IN: protein binding; INVOLVED IN: apoptosis, defense response; LOCATED IN: endomembrane system; EXPRESSED IN: 23 plant structures; EXPRESSED DURING: 14 growth stages; CONTAINS InterPro DOMAIN/s: Leucine-rich repeat-containing protein (InterPro:IPR015766), NB-ARC (InterPro:IPR002182),…
Chr1	12S1_Chr1_nlr4	NBARC-LRR	6137129	6139681	12S1_Chr1_000329	6136222	6139857	NB-ARC domain	disease resistance protein RGA1	Disease resistance protein RGA2	NB-ARC domain-containing protein	AT3G14470.1	NB-ARC domain-containing disease resistance protein NB-ARC domain-containing disease resistance protein; FUNCTIONS IN: protein binding; INVOLVED IN: apoptosis, defense response; LOCATED IN: endomembrane system; EXPRESSED IN: 23 plant structures; EXPRESSED DURING: 14 growth stages; CONTAINS InterPro DOMAIN/s: Leucine-rich repeat-containing protein (InterPro:IPR015766), NB-ARC (InterPro:IPR002182),…
Chr1	12S1_Chr1_nlr40	CC-NBARC-LRR	1064125	1067079	12S1_Chr1_004611	1062781	1067312	NB-ARC domain	disease resistance protein RGA2like	Putative disease resistance protein RGA4	NBS-LRR type resistance protein	AT3G14470.1	NB-ARC domain-containing disease resistance protein NB-ARC domain-containing disease resistance protein; FUNCTIONS IN: protein binding; INVOLVED IN: apoptosis, defense response; LOCATED IN: endomembrane system; EXPRESSED IN: 23 plant structures; EXPRESSED DURING: 14 growth stages; CONTAINS InterPro DOMAIN/s: Leucine-rich repeat-containing protein (InterPro:IPR015766), NB-ARC (InterPro:IPR002182),…
Chr1	12S1_Chr1_nlr41	CC-NBARC-LRR	973402	976641	12S1_Chr1_004615	973095	976943	NB-ARC domain	NA	Putative disease resistance protein RGA4	Uncharacterized protein	AT3G14470.1	NB-ARC domain-containing disease resistance protein NB-ARC domain-containing disease resistance protein; FUNCTIONS IN: protein binding; INVOLVED IN: apoptosis, defense response; LOCATED IN: endomembrane system; EXPRESSED IN: 23 plant structures; EXPRESSED DURING: 14 growth stages; CONTAINS InterPro DOMAIN/s: Leucine-rich repeat-containing protein (InterPro:IPR015766), NB-ARC (InterPro:IPR002182),…
Chr1	12S1_Chr1_nlr42	CC-NBARC	717366	718859	12S1_Chr1_004635	717080	720616	NB-ARC domain	disease resistance protein RGA2like	Putative disease resistance protein RGA3	NBS-LRR type resistance protein	AT3G14470.1	NB-ARC domain-containing disease resistance protein NB-ARC domain-containing disease resistance protein; FUNCTIONS IN: protein binding; INVOLVED IN: apoptosis, defense response; LOCATED IN: endomembrane system; EXPRESSED IN: 23 plant structures; EXPRESSED DURING: 14 growth stages; CONTAINS InterPro DOMAIN/s: Leucine-rich repeat-containing protein (InterPro:IPR015766), NB-ARC (InterPro:IPR002182),…
Chr1	12S1_Chr1_nlr5	NBARC-LRR	6157209	6159353	12S1_Chr1_000330	6156501	6158105	NB-ARC domain	disease resistance protein RGA4	Putative disease resistance protein RGA1	NB-ARC domain-containing protein	AT3G14460.1	LRR and NB-ARC domains-containing disease resistance protein LRR and NB-ARC domains-containing disease resistance protein; FUNCTIONS IN: ATP binding; INVOLVED IN: apoptosis, defense response; CONTAINS InterPro DOMAIN/s: NB-ARC (InterPro:IPR002182), Leucine-rich repeat (InterPro:IPR001611), Disease resistance protein (InterPro:IPR000767); BEST Arabidopsis thaliana protein match is: NB-ARC domain-c…
Chr1	12S1_Chr1_nlr5	NBARC-LRR	6157209	6159353	12S1_Chr1_000331	6158107	6159466	NA	NA	Putative disease resistance protein RGA1	Uncharacterized protein	AT1G69550.1	disease resistance protein (TIR-NBS-LRR class) disease resistance protein (TIR-NBS-LRR class); FUNCTIONS IN: transmembrane receptor activity, nucleoside-triphosphatase activity, nucleotide binding, ATP binding; INVOLVED IN: signal transduction, defense response, apoptosis, innate immune response; LOCATED IN: intrinsic to membrane, endomembrane system; EXPRESSED IN: 21 plant structures; EXPRESSED …
Chr1	12S1_Chr1_nlr6	CC-NBARC-LRR	6163341	6166066	12S1_Chr1_000332	6163014	6166237	NB-ARC domain	SOVF_058890	Disease resistance protein RGA2	NB-ARC domain-containing protein	AT3G14460.1	LRR and NB-ARC domains-containing disease resistance protein LRR and NB-ARC domains-containing disease resistance protein; FUNCTIONS IN: ATP binding; INVOLVED IN: apoptosis, defense response; CONTAINS InterPro DOMAIN/s: NB-ARC (InterPro:IPR002182), Leucine-rich repeat (InterPro:IPR001611), Disease resistance protein (InterPro:IPR000767); BEST Arabidopsis thaliana protein match is: NB-ARC domain-c…
Chr1	12S1_Chr1_nlr7	CC-NBARC-LRR	6610247	6612931	12S1_Chr1_000351	6609920	6613066	NB-ARC domain	disease resistance protein RGA4	Putative disease resistance protein RGA4	Uncharacterized protein	AT3G14470.1	NB-ARC domain-containing disease resistance protein NB-ARC domain-containing disease resistance protein; FUNCTIONS IN: protein binding; INVOLVED IN: apoptosis, defense response; LOCATED IN: endomembrane system; EXPRESSED IN: 23 plant structures; EXPRESSED DURING: 14 growth stages; CONTAINS InterPro DOMAIN/s: Leucine-rich repeat-containing protein (InterPro:IPR015766), NB-ARC (InterPro:IPR002182),…
Chr1	12S1_Chr1_nlr8	CC-NBARC-LRR	6913982	6916901	12S1_Chr1_000373	6912750	6918777	NB-ARC domain	SOVF_177800	Disease resistance protein RPM1	Uncharacterized protein	AT3G07040.1	NB-ARC domain-containing disease resistance protein Contains an N-terminal tripartite nucleotide binding site and a C-terminal tandem array of leucine-rich repeats. Confers resistance to Pseudomonas syringae strains that carry the avirulence genes avrB and avrRpm1. RESISTANCE TO P. SYRINGAE PV MACULICOLA 1 (RPM1); FUNCTIONS IN: protein binding, nucleotide binding; INVOLVED IN: defense response, p…
Chr1	12S1_Chr1_nlr9	CC-NBARC-LRR	7732044	7735281	12S1_Chr1_000414	7732001	7736647	Phloem protein 2	probable disease resistance RPP8like protein 4	Disease resistance RPP8-like protein 3	Uncharacterized protein	AT5G35450.1	Disease resistance protein (CC-NBS-LRR class) family Disease resistance protein (CC-NBS-LRR class) family; FUNCTIONS IN: ATP binding; INVOLVED IN: defense response, apoptosis; LOCATED IN: plasma membrane; EXPRESSED IN: 21 plant structures; EXPRESSED DURING: 10 growth stages; CONTAINS InterPro DOMAIN/s: NB-ARC (InterPro:IPR002182), Disease resistance protein (InterPro:IPR000767); BEST Arabidopsis …
Chr2	12S1_Chr2_nlr1	CC-NBARC-LRR	2951428	2954784	12S1_Chr2_000187	2951303	2955090	Rx N-terminal domain	disease resistance protein RGA1	Putative disease resistance protein RGA3	Uncharacterized protein	AT3G14470.1	NB-ARC domain-containing disease resistance protein NB-ARC domain-containing disease resistance protein; FUNCTIONS IN: protein binding; INVOLVED IN: apoptosis, defense response; LOCATED IN: endomembrane system; EXPRESSED IN: 23 plant structures; EXPRESSED DURING: 14 growth stages; CONTAINS InterPro DOMAIN/s: Leucine-rich repeat-containing protein (InterPro:IPR015766), NB-ARC (InterPro:IPR002182),…
Chr2	12S1_Chr2_nlr10	CC-NBARC-LRR	3053110	3056377	12S1_Chr2_004580	3052680	3056478	Rx N-terminal domain	disease resistance protein RGA4	Putative disease resistance protein RGA3	Uncharacterized protein	AT3G14470.1	NB-ARC domain-containing disease resistance protein NB-ARC domain-containing disease resistance protein; FUNCTIONS IN: protein binding; INVOLVED IN: apoptosis, defense response; LOCATED IN: endomembrane system; EXPRESSED IN: 23 plant structures; EXPRESSED DURING: 14 growth stages; CONTAINS InterPro DOMAIN/s: Leucine-rich repeat-containing protein (InterPro:IPR015766), NB-ARC (InterPro:IPR002182),…
Chr2	12S1_Chr2_nlr11	CC-NBARC-LRR	3027702	3031051	12S1_Chr2_004583	3026806	3032262	Rx N-terminal domain	disease resistance protein RGA3 isoform X1	Putative disease resistance protein RGA3	Uncharacterized protein	AT3G14470.1	NB-ARC domain-containing disease resistance protein NB-ARC domain-containing disease resistance protein; FUNCTIONS IN: protein binding; INVOLVED IN: apoptosis, defense response; LOCATED IN: endomembrane system; EXPRESSED IN: 23 plant structures; EXPRESSED DURING: 14 growth stages; CONTAINS InterPro DOMAIN/s: Leucine-rich repeat-containing protein (InterPro:IPR015766), NB-ARC (InterPro:IPR002182),…
Chr2	12S1_Chr2_nlr12	CC-NBARC-LRR	3019203	3024234	12S1_Chr2_004584	3020541	3026804	NB-ARC domain	disease resistance protein RGA3	Putative disease resistance protein RGA3	Uncharacterized protein	AT3G14470.1	NB-ARC domain-containing disease resistance protein NB-ARC domain-containing disease resistance protein; FUNCTIONS IN: protein binding; INVOLVED IN: apoptosis, defense response; LOCATED IN: endomembrane system; EXPRESSED IN: 23 plant structures; EXPRESSED DURING: 14 growth stages; CONTAINS InterPro DOMAIN/s: Leucine-rich repeat-containing protein (InterPro:IPR015766), NB-ARC (InterPro:IPR002182),…
Chr2	12S1_Chr2_nlr12	CC-NBARC-LRR	3019203	3024234	12S1_Chr2_004585	3018946	3020535	NA	NA	Putative disease resistance protein RGA3	Uncharacterized protein	AT3G44670.2	Disease resistance protein (TIR-NBS-LRR class) family Disease resistance protein (TIR-NBS-LRR class) family; FUNCTIONS IN: transmembrane receptor activity, nucleoside-triphosphatase activity, nucleotide binding, ATP binding; INVOLVED IN: defense response to bacterium, defense response; LOCATED IN: intrinsic to membrane; CONTAINS InterPro DOMAIN/s: ATPase, AAA+ type, core (InterPro:IPR003593), NB-…
Chr2	12S1_Chr2_nlr13	CC-NBARC-LRR	3012573	3015914	12S1_Chr2_004586	3014884	3016105	Rx N-terminal domain	NA	Putative disease resistance protein RGA3	Uncharacterized protein	AT3G14470.1	NB-ARC domain-containing disease resistance protein NB-ARC domain-containing disease resistance protein; FUNCTIONS IN: protein binding; INVOLVED IN: apoptosis, defense response; LOCATED IN: endomembrane system; EXPRESSED IN: 23 plant structures; EXPRESSED DURING: 14 growth stages; CONTAINS InterPro DOMAIN/s: Leucine-rich repeat-containing protein (InterPro:IPR015766), NB-ARC (InterPro:IPR002182),…
Chr2	12S1_Chr2_nlr13	CC-NBARC-LRR	3012573	3015914	12S1_Chr2_004587	3014604	3014882	NB-ARC domain	disease resistance protein RGA3 isoform X1	Putative disease resistance protein RGA3	Uncharacterized protein	AT3G50950.1	HOPZ-ACTIVATED RESISTANCE 1 HOPZ-ACTIVATED RESISTANCE 1 (ZAR1); FUNCTIONS IN: ATP binding; INVOLVED IN: defense response, apoptosis; LOCATED IN: cellular_component unknown; EXPRESSED IN: 22 plant structures; EXPRESSED DURING: 13 growth stages; CONTAINS InterPro DOMAIN/s: NB-ARC (InterPro:IPR002182), Disease resistance protein (InterPro:IPR000767); BEST Arabidopsis thaliana protein match is: Disea…
Chr2	12S1_Chr2_nlr13	CC-NBARC-LRR	3012573	3015914	12S1_Chr2_004588	3012187	3014602	NA	disease resistance protein RGA3	Disease resistance protein RGA2	Uncharacterized protein	AT3G14460.1	LRR and NB-ARC domains-containing disease resistance protein LRR and NB-ARC domains-containing disease resistance protein; FUNCTIONS IN: ATP binding; INVOLVED IN: apoptosis, defense response; CONTAINS InterPro DOMAIN/s: NB-ARC (InterPro:IPR002182), Leucine-rich repeat (InterPro:IPR001611), Disease resistance protein (InterPro:IPR000767); BEST Arabidopsis thaliana protein match is: NB-ARC domain-c…
Chr2	12S1_Chr2_nlr2	NBARC-LRR	12731869	12734775	12S1_Chr2_000633	12730274	12735205	NB-ARC domain	disease resistance protein RGA4	Putative disease resistance protein RGA4	Uncharacterized protein	AT3G14470.1	NB-ARC domain-containing disease resistance protein NB-ARC domain-containing disease resistance protein; FUNCTIONS IN: protein binding; INVOLVED IN: apoptosis, defense response; LOCATED IN: endomembrane system; EXPRESSED IN: 23 plant structures; EXPRESSED DURING: 14 growth stages; CONTAINS InterPro DOMAIN/s: Leucine-rich repeat-containing protein (InterPro:IPR015766), NB-ARC (InterPro:IPR002182),…
Chr2	12S1_Chr2_nlr3	CC-NBARC-LRR	98813165	98816546	12S1_Chr2_001881	98813030	98820028	Rx N-terminal domain	disease resistance protein RGA2like	Disease resistance protein RGA2	Uncharacterized protein	AT3G14470.1	NB-ARC domain-containing disease resistance protein NB-ARC domain-containing disease resistance protein; FUNCTIONS IN: protein binding; INVOLVED IN: apoptosis, defense response; LOCATED IN: endomembrane system; EXPRESSED IN: 23 plant structures; EXPRESSED DURING: 14 growth stages; CONTAINS InterPro DOMAIN/s: Leucine-rich repeat-containing protein (InterPro:IPR015766), NB-ARC (InterPro:IPR002182),…
Chr2	12S1_Chr2_nlr4	NBARC-LRR	144334249	144336291	12S1_Chr2_002305	144330216	144343185	Leucine rich repeat	probable disease resistance protein At1g12280	Disease resistance protein RPS5	AAA domain-containing protein	AT1G12220.2	Disease resistance protein (CC-NBS-LRR class) family Resistance gene, mediates resistance against the bacterial pathogen Pseudomonas syringae. Contains a putative nucleotide binding site composed of kinase-1a (or P-loop), kinase-2a, and putative kinase-3a domains, 13 imperfect leucine-rich repeats, a potential leucine zipper, and two uncharacterized motifs that are well conserved in products of p…
Chr2	12S1_Chr2_nlr5	NBARC-LRR	144350009	144351457	12S1_Chr2_002306	144345493	144355220	NB-ARC domain	probable disease resistance protein At1g61300	Disease resistance protein At4g27190	NB-ARC domain-containing protein	AT4G27190.1	NB-ARC domain-containing disease resistance protein NB-ARC domain-containing disease resistance protein; FUNCTIONS IN: nucleoside-triphosphatase activity, nucleotide binding, ATP binding; INVOLVED IN: apoptosis, defense response; LOCATED IN: cellular_component unknown; CONTAINS InterPro DOMAIN/s: ATPase, AAA+ type, core (InterPro:IPR003593), NB-ARC (InterPro:IPR002182), Disease resistance protein…
Chr2	12S1_Chr2_nlr7	CC-NBARC-LRR	114980526	114983802	12S1_Chr2_002798	114979613	114983953	NB-ARC domain	disease resistance protein RGA3	Putative disease resistance protein RGA1	NBS-LRR type resistance protein	AT3G14470.1	NB-ARC domain-containing disease resistance protein NB-ARC domain-containing disease resistance protein; FUNCTIONS IN: protein binding; INVOLVED IN: apoptosis, defense response; LOCATED IN: endomembrane system; EXPRESSED IN: 23 plant structures; EXPRESSED DURING: 14 growth stages; CONTAINS InterPro DOMAIN/s: Leucine-rich repeat-containing protein (InterPro:IPR015766), NB-ARC (InterPro:IPR002182),…
Chr2	12S1_Chr2_nlr8	NBARC-LRR	4074852	4077755	12S1_Chr2_004528	4074549	4079295	Rx N-terminal domain	disease resistance protein RGA1	Putative disease resistance protein RGA4	Uncharacterized protein	AT3G14470.1	NB-ARC domain-containing disease resistance protein NB-ARC domain-containing disease resistance protein; FUNCTIONS IN: protein binding; INVOLVED IN: apoptosis, defense response; LOCATED IN: endomembrane system; EXPRESSED IN: 23 plant structures; EXPRESSED DURING: 14 growth stages; CONTAINS InterPro DOMAIN/s: Leucine-rich repeat-containing protein (InterPro:IPR015766), NB-ARC (InterPro:IPR002182),…
Chr2	12S1_Chr2_nlr9	CC-NBARC-LRR	3061156	3064458	12S1_Chr2_004579	3060832	3064508	Rx N-terminal domain	disease resistance protein RGA4	Putative disease resistance protein RGA4	Uncharacterized protein	AT3G14470.1	NB-ARC domain-containing disease resistance protein NB-ARC domain-containing disease resistance protein; FUNCTIONS IN: protein binding; INVOLVED IN: apoptosis, defense response; LOCATED IN: endomembrane system; EXPRESSED IN: 23 plant structures; EXPRESSED DURING: 14 growth stages; CONTAINS InterPro DOMAIN/s: Leucine-rich repeat-containing protein (InterPro:IPR015766), NB-ARC (InterPro:IPR002182),…
Chr3	12S1_Chr3_nlr1	TIR-NBARC	4177838	4178605	12S1_Chr3_000234	4173268	4180351	NB-ARC domain	disease resistance protein At1g63350	Putative disease resistance protein At1g63350	NB-ARC domain-containing protein	AT1G63350.1	Disease resistance protein (CC-NBS-LRR class) family Disease resistance protein (CC-NBS-LRR class) family; FUNCTIONS IN: ATP binding; INVOLVED IN: N-terminal protein myristoylation, defense response; LOCATED IN: cellular_component unknown; EXPRESSED IN: 6 plant structures; EXPRESSED DURING: LP.06 six leaves visible, LP.04 four leaves visible, 4 anthesis, LP.08 eight leaves visible; CONTAINS Inter…
Chr3	12S1_Chr3_nlr10	CC-NBARC-LRR	52603042	52605476	12S1_Chr3_001814	52603002	52604333	Rx N-terminal domain	disease resistance protein RGA4	Putative disease resistance protein RGA4	Uncharacterized protein	AT3G14470.1	NB-ARC domain-containing disease resistance protein NB-ARC domain-containing disease resistance protein; FUNCTIONS IN: protein binding; INVOLVED IN: apoptosis, defense response; LOCATED IN: endomembrane system; EXPRESSED IN: 23 plant structures; EXPRESSED DURING: 14 growth stages; CONTAINS InterPro DOMAIN/s: Leucine-rich repeat-containing protein (InterPro:IPR015766), NB-ARC (InterPro:IPR002182),…
Chr3	12S1_Chr3_nlr10	CC-NBARC-LRR	52603042	52605476	12S1_Chr3_001815	52604335	52605180	NA	cationH(+) antiporter 15like	Putative disease resistance protein RGA4	Uncharacterized protein	AT3G14460.1	LRR and NB-ARC domains-containing disease resistance protein LRR and NB-ARC domains-containing disease resistance protein; FUNCTIONS IN: ATP binding; INVOLVED IN: apoptosis, defense response; CONTAINS InterPro DOMAIN/s: NB-ARC (InterPro:IPR002182), Leucine-rich repeat (InterPro:IPR001611), Disease resistance protein (InterPro:IPR000767); BEST Arabidopsis thaliana protein match is: NB-ARC domain-c…
Chr3	12S1_Chr3_nlr10	CC-NBARC-LRR	52603042	52605476	12S1_Chr3_001816	52605182	52608309	Sodium/hydrogen exchanger family	cationH(+) antiporter 15like	Cation/H(+) antiporter 15	Na_H_Exchanger domain-containing protein	AT2G13620.1	cation/hydrogen exchanger 15 member of Putative Na+/H+ antiporter family cation/hydrogen exchanger 15 (CHX15); FUNCTIONS IN: monovalent cation:hydrogen antiporter activity, sodium:hydrogen antiporter activity; INVOLVED IN: cation transport; LOCATED IN: integral to membrane; EXPRESSED IN: male gametophyte, flower, pollen tube; EXPRESSED DURING: L mature pollen stage, M germinated pollen stage, 4 a…
Chr3	12S1_Chr3_nlr11	NBARC-LRR	68207818	68210415	12S1_Chr3_001952	68201332	68212425	NB-ARC domain	disease resistance protein At3g14460	Putative disease resistance RPP13-like protein 1	Rx_N domain-containing protein	AT3G14470.1	NB-ARC domain-containing disease resistance protein NB-ARC domain-containing disease resistance protein; FUNCTIONS IN: protein binding; INVOLVED IN: apoptosis, defense response; LOCATED IN: endomembrane system; EXPRESSED IN: 23 plant structures; EXPRESSED DURING: 14 growth stages; CONTAINS InterPro DOMAIN/s: Leucine-rich repeat-containing protein (InterPro:IPR015766), NB-ARC (InterPro:IPR002182),…
Chr3	12S1_Chr3_nlr12	NBARC-LRR	75264109	75264710	12S1_Chr3_002033	75257852	75266124	Plant transposase (Ptta/En/Spm family)	NA	NA	Uncharacterized protein	NA	NA
Chr3	12S1_Chr3_nlr13	NBARC-LRR	122865572	122868067	12S1_Chr3_002375	122857972	122868436	Leucine rich repeat	probable disease resistance protein At4g27220	Disease resistance protein At4g27190	WRKY domain-containing protein	AT4G27190.1	NB-ARC domain-containing disease resistance protein NB-ARC domain-containing disease resistance protein; FUNCTIONS IN: nucleoside-triphosphatase activity, nucleotide binding, ATP binding; INVOLVED IN: apoptosis, defense response; LOCATED IN: cellular_component unknown; CONTAINS InterPro DOMAIN/s: ATPase, AAA+ type, core (InterPro:IPR003593), NB-ARC (InterPro:IPR002182), Disease resistance protein…
Chr3	12S1_Chr3_nlr14	NBARC-LRR	122807972	122810215	12S1_Chr3_002627	122807516	122812752	Leucine rich repeat	disease resistance protein RPS2like	Disease resistance protein At4g27190	NB-ARC domain-containing protein	AT4G27190.1	NB-ARC domain-containing disease resistance protein NB-ARC domain-containing disease resistance protein; FUNCTIONS IN: nucleoside-triphosphatase activity, nucleotide binding, ATP binding; INVOLVED IN: apoptosis, defense response; LOCATED IN: cellular_component unknown; CONTAINS InterPro DOMAIN/s: ATPase, AAA+ type, core (InterPro:IPR003593), NB-ARC (InterPro:IPR002182), Disease resistance protein…
Chr3	12S1_Chr3_nlr15	CC-NBARC-LRR	92162105	92164570	12S1_Chr3_002809	92160131	92166520	Rx N-terminal domain	SOVF_036910	Putative disease resistance protein RGA1	Uncharacterized protein	AT3G14470.1	NB-ARC domain-containing disease resistance protein NB-ARC domain-containing disease resistance protein; FUNCTIONS IN: protein binding; INVOLVED IN: apoptosis, defense response; LOCATED IN: endomembrane system; EXPRESSED IN: 23 plant structures; EXPRESSED DURING: 14 growth stages; CONTAINS InterPro DOMAIN/s: Leucine-rich repeat-containing protein (InterPro:IPR015766), NB-ARC (InterPro:IPR002182),…
Chr3	12S1_Chr3_nlr16	CC-NBARC	71143672	71145185	12S1_Chr3_002967	71129473	71145225	Rx N-terminal domain	NA	Putative disease resistance protein At3g14460	Uncharacterized protein	AT3G14460.1	LRR and NB-ARC domains-containing disease resistance protein LRR and NB-ARC domains-containing disease resistance protein; FUNCTIONS IN: ATP binding; INVOLVED IN: apoptosis, defense response; CONTAINS InterPro DOMAIN/s: NB-ARC (InterPro:IPR002182), Leucine-rich repeat (InterPro:IPR001611), Disease resistance protein (InterPro:IPR000767); BEST Arabidopsis thaliana protein match is: NB-ARC domain-c…
Chr3	12S1_Chr3_nlr17	CC-NBARC	57410977	57413019	S12S1f120690	57410905	57412430	NB-ARC domain	disease resistance RPP13like protein 3	Disease resistance protein RGA5	Uncharacterized protein	AT3G07040.1	NB-ARC domain-containing disease resistance protein Contains an N-terminal tripartite nucleotide binding site and a C-terminal tandem array of leucine-rich repeats. Confers resistance to Pseudomonas syringae strains that carry the avirulence genes avrB and avrRpm1. RESISTANCE TO P. SYRINGAE PV MACULICOLA 1 (RPM1); FUNCTIONS IN: protein binding, nucleotide binding; INVOLVED IN: defense response, p…
Chr3	12S1_Chr3_nlr18	NBARC	56904730	56905563	12S1_Chr3_003120	56904670	56905699	NB-ARC domain	disease resistance RPP13like protein 1	Putative disease resistance protein RGA3	Uncharacterized protein	AT3G14470.1	NB-ARC domain-containing disease resistance protein NB-ARC domain-containing disease resistance protein; FUNCTIONS IN: protein binding; INVOLVED IN: apoptosis, defense response; LOCATED IN: endomembrane system; EXPRESSED IN: 23 plant structures; EXPRESSED DURING: 14 growth stages; CONTAINS InterPro DOMAIN/s: Leucine-rich repeat-containing protein (InterPro:IPR015766), NB-ARC (InterPro:IPR002182),…
Chr3	12S1_Chr3_nlr19	CC-NBARC-LRR	20293938	20297971	12S1_Chr3_000985	20294574	20301513	Major intrinsic protein	probable aquaporin NIPtype	Probable aquaporin NIP-type	Uncharacterized protein	AT5G37820.1	NOD26-like intrinsic protein 4;2 NOD26-like intrinsic protein 4;2 (NIP4;2); FUNCTIONS IN: water channel activity; INVOLVED IN: transport, transmembrane transport; LOCATED IN: integral to membrane, membrane; EXPRESSED IN: root, flower, cultured cell, leaf; CONTAINS InterPro DOMAIN/s: Major intrinsic protein, conserved site (InterPro:IPR022357), Aquaporin (InterPro:IPR012269), Major intrinsic prote…
Chr3	12S1_Chr3_nlr19	CC-NBARC-LRR	20293938	20297971	12S1_Chr3_003910	20293603	20298242	NB-ARC domain	disease resistance protein RGA3	Putative disease resistance protein RGA3	Uncharacterized protein	AT3G14470.1	NB-ARC domain-containing disease resistance protein NB-ARC domain-containing disease resistance protein; FUNCTIONS IN: protein binding; INVOLVED IN: apoptosis, defense response; LOCATED IN: endomembrane system; EXPRESSED IN: 23 plant structures; EXPRESSED DURING: 14 growth stages; CONTAINS InterPro DOMAIN/s: Leucine-rich repeat-containing protein (InterPro:IPR015766), NB-ARC (InterPro:IPR002182),…
Chr3	12S1_Chr3_nlr2	NBARC	4191929	4192492	12S1_Chr3_000235	4190341	4192996	NB-ARC domain	probable disease resistance protein At5g43740	Probable disease resistance protein At5g43740	NB-ARC domain-containing protein	AT5G43740.2	Disease resistance protein (CC-NBS-LRR class) family Disease resistance protein (CC-NBS-LRR class) family; FUNCTIONS IN: ATP binding; INVOLVED IN: defense response, apoptosis; LOCATED IN: endomembrane system; EXPRESSED IN: 22 plant structures; EXPRESSED DURING: 13 growth stages; CONTAINS InterPro DOMAIN/s: NB-ARC (InterPro:IPR002182), Disease resistance protein (InterPro:IPR000767); BEST Arabidop…
Chr3	12S1_Chr3_nlr20	CC-NBARC-LRR	17661277	17664281	12S1_Chr3_004015	17663048	17664539	NB-ARC domain	disease resistance protein RGA3	Putative disease resistance protein RGA3	Rx_N domain-containing protein	AT3G14470.1	NB-ARC domain-containing disease resistance protein NB-ARC domain-containing disease resistance protein; FUNCTIONS IN: protein binding; INVOLVED IN: apoptosis, defense response; LOCATED IN: endomembrane system; EXPRESSED IN: 23 plant structures; EXPRESSED DURING: 14 growth stages; CONTAINS InterPro DOMAIN/s: Leucine-rich repeat-containing protein (InterPro:IPR015766), NB-ARC (InterPro:IPR002182),…
Chr3	12S1_Chr3_nlr20	CC-NBARC-LRR	17661277	17664281	12S1_Chr3_004016	17658777	17663046	NA	NA	Putative disease resistance protein RGA1	Rx_N domain-containing protein	AT3G14460.1	LRR and NB-ARC domains-containing disease resistance protein LRR and NB-ARC domains-containing disease resistance protein; FUNCTIONS IN: ATP binding; INVOLVED IN: apoptosis, defense response; CONTAINS InterPro DOMAIN/s: NB-ARC (InterPro:IPR002182), Leucine-rich repeat (InterPro:IPR001611), Disease resistance protein (InterPro:IPR000767); BEST Arabidopsis thaliana protein match is: NB-ARC domain-c…
Chr3	12S1_Chr3_nlr21	CC-NBARC-LRR	17639455	17642361	12S1_Chr3_004022	17638125	17642653	Rx N-terminal domain	disease resistance protein RGA3	Putative disease resistance protein RGA4	NBS-LRR type resistance protein	AT3G14470.1	NB-ARC domain-containing disease resistance protein NB-ARC domain-containing disease resistance protein; FUNCTIONS IN: protein binding; INVOLVED IN: apoptosis, defense response; LOCATED IN: endomembrane system; EXPRESSED IN: 23 plant structures; EXPRESSED DURING: 14 growth stages; CONTAINS InterPro DOMAIN/s: Leucine-rich repeat-containing protein (InterPro:IPR015766), NB-ARC (InterPro:IPR002182),…
Chr3	12S1_Chr3_nlr22	CC-NBARC	16030869	16032329	12S1_Chr3_004102	16029406	16032407	Rx N-terminal domain	disease resistance protein RPP13like	Disease resistance protein RPP13	Uncharacterized protein	AT3G46530.1	NB-ARC domain-containing disease resistance protein Confers resistance to the biotrophic oomycete, Peronospora parasitica. Encodes an NBS-LRR type R protein with a putative amino-terminal leucine zipper. Fungal protein ATR13 induces RPP13 gene expression and disease resistance. RECOGNITION OF PERONOSPORA PARASITICA 13 (RPP13); FUNCTIONS IN: ATP binding; INVOLVED IN: defense response, incompatible…
Chr3	12S1_Chr3_nlr23	TIR-NBARC-LRR	11184375	11188796	12S1_Chr3_004323	11183106	11189083	TIR domain	SOVF_055490	Disease resistance protein RPV1	TIR domain-containing protein	AT1G27180.1	disease resistance protein (TIR-NBS-LRR class), putative disease resistance protein (TIR-NBS-LRR class), putative; FUNCTIONS IN: transmembrane receptor activity, ATP binding; INVOLVED IN: signal transduction, apoptosis, defense response, innate immune response; LOCATED IN: intrinsic to membrane; CONTAINS InterPro DOMAIN/s: NB-ARC (InterPro:IPR002182), Leucine-rich repeat, typical subtype (InterPr…
Chr3	12S1_Chr3_nlr24	CC-NBARC-LRR	5666753	5669821	12S1_Chr3_004600	5666457	5670143	NB-ARC domain	disease resistance protein RGA3	Putative disease resistance protein RGA4	Uncharacterized protein	AT3G14470.1	NB-ARC domain-containing disease resistance protein NB-ARC domain-containing disease resistance protein; FUNCTIONS IN: protein binding; INVOLVED IN: apoptosis, defense response; LOCATED IN: endomembrane system; EXPRESSED IN: 23 plant structures; EXPRESSED DURING: 14 growth stages; CONTAINS InterPro DOMAIN/s: Leucine-rich repeat-containing protein (InterPro:IPR015766), NB-ARC (InterPro:IPR002182),…
Chr3	12S1_Chr3_nlr25	NBARC	4265511	4265666	12S1_Chr3_004674	4259391	4266835	NB-ARC domain	probable disease resistance protein At1g52660	Probable disease resistance protein At1g52660	NB-ARC domain-containing protein	AT1G52660.1	P-loop containing nucleoside triphosphate hydrolases superfamily protein P-loop containing nucleoside triphosphate hydrolases superfamily protein; FUNCTIONS IN: ATP binding; INVOLVED IN: defense response, apoptosis; EXPRESSED IN: root; CONTAINS InterPro DOMAIN/s: NB-ARC (InterPro:IPR002182), Disease resistance protein (InterPro:IPR000767); BEST Arabidopsis thaliana protein match is: P-loop contai…
Chr3	12S1_Chr3_nlr26	NBARC	4255166	4256092	12S1_Chr3_004675	4254942	4257142	NB-ARC domain	SOVF_067990	Disease resistance protein RPS5	NB-ARC domain-containing protein	AT1G12220.2	Disease resistance protein (CC-NBS-LRR class) family Resistance gene, mediates resistance against the bacterial pathogen Pseudomonas syringae. Contains a putative nucleotide binding site composed of kinase-1a (or P-loop), kinase-2a, and putative kinase-3a domains, 13 imperfect leucine-rich repeats, a potential leucine zipper, and two uncharacterized motifs that are well conserved in products of p…
Chr3	12S1_Chr3_nlr27	NBARC	4210041	4210604	12S1_Chr3_004677	4209513	4212472	NB-ARC domain	SOVF_067960	Probable disease resistance protein At5g43730	NB-ARC domain-containing protein	AT5G43730.1	Disease resistance protein (CC-NBS-LRR class) family Disease resistance protein (CC-NBS-LRR class) family; FUNCTIONS IN: ATP binding; INVOLVED IN: defense response, apoptosis; LOCATED IN: endomembrane system; EXPRESSED IN: 18 plant structures; EXPRESSED DURING: 9 growth stages; CONTAINS InterPro DOMAIN/s: NB-ARC (InterPro:IPR002182), Disease resistance protein (InterPro:IPR000767); BEST Arabidops…
Chr3	12S1_Chr3_nlr28	NBARC-LRR	4205809	4208037	12S1_Chr3_004678	4204240	4209200	Leucine rich repeat	SOVF_067950	Probable disease resistance protein At4g27220	NB-ARC domain-containing protein	AT4G27220.1	NB-ARC domain-containing disease resistance protein NB-ARC domain-containing disease resistance protein; FUNCTIONS IN: ATP binding; INVOLVED IN: defense response, apoptosis; CONTAINS InterPro DOMAIN/s: NB-ARC (InterPro:IPR002182), Leucine-rich repeat (InterPro:IPR001611), Disease resistance protein (InterPro:IPR000767); BEST Arabidopsis thaliana protein match is: NB-ARC domain-containing disease …
Chr3	12S1_Chr3_nlr29	NBARC	4184317	4184871	12S1_Chr3_004679	4183824	4186291	NB-ARC domain	probable disease resistance protein At1g52660	Probable disease resistance protein At1g52660	NB-ARC domain-containing protein	AT1G52660.1	P-loop containing nucleoside triphosphate hydrolases superfamily protein P-loop containing nucleoside triphosphate hydrolases superfamily protein; FUNCTIONS IN: ATP binding; INVOLVED IN: defense response, apoptosis; EXPRESSED IN: root; CONTAINS InterPro DOMAIN/s: NB-ARC (InterPro:IPR002182), Disease resistance protein (InterPro:IPR000767); BEST Arabidopsis thaliana protein match is: P-loop contai…
Chr3	12S1_Chr3_nlr3	NBARC	4243264	4244172	12S1_Chr3_000237	4242027	4253821	NB-ARC domain	disease resistance protein RPS2like isoform X1	Putative disease resistance protein At4g10780	NB-ARC domain-containing protein	AT4G10780.1	LRR and NB-ARC domains-containing disease resistance protein LRR and NB-ARC domains-containing disease resistance protein; FUNCTIONS IN: nucleoside-triphosphatase activity, nucleotide binding, ATP binding; INVOLVED IN: N-terminal protein myristoylation, defense response, apoptosis; CONTAINS InterPro DOMAIN/s: ATPase, AAA+ type, core (InterPro:IPR003593), NB-ARC (InterPro:IPR002182), Disease resis…
Chr3	12S1_Chr3_nlr30	NBARC-LRR	4165032	4166948	12S1_Chr3_004681	4164351	4167635	Leucine rich repeat	SOVF_034550	Probable disease resistance protein At4g27220	NB-ARC domain-containing protein	AT4G27220.1	NB-ARC domain-containing disease resistance protein NB-ARC domain-containing disease resistance protein; FUNCTIONS IN: ATP binding; INVOLVED IN: defense response, apoptosis; CONTAINS InterPro DOMAIN/s: NB-ARC (InterPro:IPR002182), Leucine-rich repeat (InterPro:IPR001611), Disease resistance protein (InterPro:IPR000767); BEST Arabidopsis thaliana protein match is: NB-ARC domain-containing disease …
Chr3	12S1_Chr3_nlr4	NBARC-LRR	4246643	4248152	12S1_Chr3_000237	4242027	4253821	NB-ARC domain	disease resistance protein RPS2like isoform X1	Putative disease resistance protein At4g10780	NB-ARC domain-containing protein	AT4G10780.1	LRR and NB-ARC domains-containing disease resistance protein LRR and NB-ARC domains-containing disease resistance protein; FUNCTIONS IN: nucleoside-triphosphatase activity, nucleotide binding, ATP binding; INVOLVED IN: N-terminal protein myristoylation, defense response, apoptosis; CONTAINS InterPro DOMAIN/s: ATPase, AAA+ type, core (InterPro:IPR003593), NB-ARC (InterPro:IPR002182), Disease resis…
Chr3	12S1_Chr3_nlr5	CC-NBARC-LRR	13759748	13763161	12S1_Chr3_000709	13758925	13764306	NB-ARC domain	disease resistance protein RGA3	Putative disease resistance protein RGA4	Rx_N domain-containing protein	AT3G14470.1	NB-ARC domain-containing disease resistance protein NB-ARC domain-containing disease resistance protein; FUNCTIONS IN: protein binding; INVOLVED IN: apoptosis, defense response; LOCATED IN: endomembrane system; EXPRESSED IN: 23 plant structures; EXPRESSED DURING: 14 growth stages; CONTAINS InterPro DOMAIN/s: Leucine-rich repeat-containing protein (InterPro:IPR015766), NB-ARC (InterPro:IPR002182),…
Chr3	12S1_Chr3_nlr6	CC-NBARC-LRR	14503770	14507379	12S1_Chr3_000729	14503614	14506807	Rx N-terminal domain	probable disease resistance RPP8like protein 2	Putative disease resistance protein At1g50180	Uncharacterized protein	AT1G50180.1	NB-ARC domain-containing disease resistance protein NB-ARC domain-containing disease resistance protein; FUNCTIONS IN: ATP binding; INVOLVED IN: apoptosis, defense response; LOCATED IN: cellular_component unknown; EXPRESSED IN: shoot; CONTAINS InterPro DOMAIN/s: NB-ARC (InterPro:IPR002182), Disease resistance protein (InterPro:IPR000767); BEST Arabidopsis thaliana protein match is: Disease resist…
Chr3	12S1_Chr3_nlr6	CC-NBARC-LRR	14503770	14507379	12S1_Chr3_000730	14506809	14507456	NA	SOVF_185850	Putative disease resistance protein At1g59780	Uncharacterized protein	AT1G59780.1	NB-ARC domain-containing disease resistance protein NB-ARC domain-containing disease resistance protein; FUNCTIONS IN: ATP binding; INVOLVED IN: defense response, apoptosis; LOCATED IN: cellular_component unknown; EXPRESSED IN: hypocotyl, root, flower, synergid; EXPRESSED DURING: 4 anthesis; CONTAINS InterPro DOMAIN/s: NB-ARC (InterPro:IPR002182), Disease resistance protein (InterPro:IPR000767); …
Chr3	12S1_Chr3_nlr7	CC-NBARC-LRR	39676423	39679404	12S1_Chr3_001574	39675229	39681649	Rx N-terminal domain	disease resistance protein RGA2like	Disease resistance protein RGA2	NBS-LRR type resistance protein	AT3G14470.1	NB-ARC domain-containing disease resistance protein NB-ARC domain-containing disease resistance protein; FUNCTIONS IN: protein binding; INVOLVED IN: apoptosis, defense response; LOCATED IN: endomembrane system; EXPRESSED IN: 23 plant structures; EXPRESSED DURING: 14 growth stages; CONTAINS InterPro DOMAIN/s: Leucine-rich repeat-containing protein (InterPro:IPR015766), NB-ARC (InterPro:IPR002182),…
Chr3	12S1_Chr3_nlr8	CC-NBARC-LRR	45597916	45601182	12S1_Chr3_001700	45597741	45601746	Rx N-terminal domain	disease resistance protein RGA3	Putative disease resistance protein RGA3	Uncharacterized protein	AT3G14470.1	NB-ARC domain-containing disease resistance protein NB-ARC domain-containing disease resistance protein; FUNCTIONS IN: protein binding; INVOLVED IN: apoptosis, defense response; LOCATED IN: endomembrane system; EXPRESSED IN: 23 plant structures; EXPRESSED DURING: 14 growth stages; CONTAINS InterPro DOMAIN/s: Leucine-rich repeat-containing protein (InterPro:IPR015766), NB-ARC (InterPro:IPR002182),…
Chr3	12S1_Chr3_nlr9	NBARC-LRR	52456433	52458913	12S1_Chr3_001805	52455964	52459709	NB-ARC domain	disease resistance protein RGA2like	Disease resistance protein RGA2	Rx_N domain-containing protein	AT3G14470.1	NB-ARC domain-containing disease resistance protein NB-ARC domain-containing disease resistance protein; FUNCTIONS IN: protein binding; INVOLVED IN: apoptosis, defense response; LOCATED IN: endomembrane system; EXPRESSED IN: 23 plant structures; EXPRESSED DURING: 14 growth stages; CONTAINS InterPro DOMAIN/s: Leucine-rich repeat-containing protein (InterPro:IPR015766), NB-ARC (InterPro:IPR002182),…
Chr4	12S1_Chr4_nlr1	CC-NBARC-LRR	2275568	2278876	12S1_Chr4_000107	2272594	2282200	NB-ARC domain	disease resistance protein RGA2like	Disease resistance protein RGA2	NBS-LRR type resistance protein	AT3G14470.1	NB-ARC domain-containing disease resistance protein NB-ARC domain-containing disease resistance protein; FUNCTIONS IN: protein binding; INVOLVED IN: apoptosis, defense response; LOCATED IN: endomembrane system; EXPRESSED IN: 23 plant structures; EXPRESSED DURING: 14 growth stages; CONTAINS InterPro DOMAIN/s: Leucine-rich repeat-containing protein (InterPro:IPR015766), NB-ARC (InterPro:IPR002182),…
Chr4	12S1_Chr4_nlr10	CC-NBARC-LRR	173101303	173104689	12S1_Chr4_003352	173100729	173105580	NB-ARC domain	disease resistance protein RGA4	Putative disease resistance protein RGA4	Uncharacterized protein	AT3G14470.1	NB-ARC domain-containing disease resistance protein NB-ARC domain-containing disease resistance protein; FUNCTIONS IN: protein binding; INVOLVED IN: apoptosis, defense response; LOCATED IN: endomembrane system; EXPRESSED IN: 23 plant structures; EXPRESSED DURING: 14 growth stages; CONTAINS InterPro DOMAIN/s: Leucine-rich repeat-containing protein (InterPro:IPR015766), NB-ARC (InterPro:IPR002182),…
Chr4	12S1_Chr4_nlr11	CC-NBARC-LRR	173097352	173100018	12S1_Chr4_003353	173096529	173100244	Rx N-terminal domain	disease resistance protein RGA1	Putative disease resistance protein RGA1	Uncharacterized protein	AT3G14470.1	NB-ARC domain-containing disease resistance protein NB-ARC domain-containing disease resistance protein; FUNCTIONS IN: protein binding; INVOLVED IN: apoptosis, defense response; LOCATED IN: endomembrane system; EXPRESSED IN: 23 plant structures; EXPRESSED DURING: 14 growth stages; CONTAINS InterPro DOMAIN/s: Leucine-rich repeat-containing protein (InterPro:IPR015766), NB-ARC (InterPro:IPR002182),…
Chr4	12S1_Chr4_nlr12	CC-NBARC-LRR	172027574	172034505	12S1_Chr4_003378	172031232	172035970	Leucine rich repeat	disease resistance protein RGA3	Putative disease resistance protein RGA4	NBS-LRR type resistance protein	AT3G14470.1	NB-ARC domain-containing disease resistance protein NB-ARC domain-containing disease resistance protein; FUNCTIONS IN: protein binding; INVOLVED IN: apoptosis, defense response; LOCATED IN: endomembrane system; EXPRESSED IN: 23 plant structures; EXPRESSED DURING: 14 growth stages; CONTAINS InterPro DOMAIN/s: Leucine-rich repeat-containing protein (InterPro:IPR015766), NB-ARC (InterPro:IPR002182),…
Chr4	12S1_Chr4_nlr12	CC-NBARC-LRR	172027574	172034505	12S1_Chr4_003379	172028066	172031051	Rx N-terminal domain	disease resistance protein RGA3	Putative disease resistance protein RGA4	Uncharacterized protein	AT3G14470.1	NB-ARC domain-containing disease resistance protein NB-ARC domain-containing disease resistance protein; FUNCTIONS IN: protein binding; INVOLVED IN: apoptosis, defense response; LOCATED IN: endomembrane system; EXPRESSED IN: 23 plant structures; EXPRESSED DURING: 14 growth stages; CONTAINS InterPro DOMAIN/s: Leucine-rich repeat-containing protein (InterPro:IPR015766), NB-ARC (InterPro:IPR002182),…
Chr4	12S1_Chr4_nlr12	CC-NBARC-LRR	172027574	172034505	12S1_Chr4_003380	172026333	172027932	NA	SOVF_188030	NA	Uncharacterized protein	NA	NA
Chr4	12S1_Chr4_nlr13	CC-NBARC-LRR	172021165	172024515	12S1_Chr4_003381	172020304	172024978	Rx N-terminal domain	disease resistance protein RGA4	Putative disease resistance protein RGA4	Rx_N domain-containing protein	AT3G14470.1	NB-ARC domain-containing disease resistance protein NB-ARC domain-containing disease resistance protein; FUNCTIONS IN: protein binding; INVOLVED IN: apoptosis, defense response; LOCATED IN: endomembrane system; EXPRESSED IN: 23 plant structures; EXPRESSED DURING: 14 growth stages; CONTAINS InterPro DOMAIN/s: Leucine-rich repeat-containing protein (InterPro:IPR015766), NB-ARC (InterPro:IPR002182),…
Chr4	12S1_Chr4_nlr14	NBARC-LRR	171847211	171849367	S12S1f176850	171847557	171860725	Nucleotide-sugar transporter	disease resistance protein RGA3	CMP-sialic acid transporter 2	Uncharacterized protein	AT4G35335.1	Nucleotide-sugar transporter family protein Nucleotide-sugar transporter family protein; FUNCTIONS IN: nucleotide-sugar transmembrane transporter activity, sugar:hydrogen symporter activity; INVOLVED IN: carbohydrate transport, nucleotide-sugar transport; LOCATED IN: membrane; EXPRESSED IN: 22 plant structures; EXPRESSED DURING: 13 growth stages; CONTAINS InterPro DOMAIN/s: Nucleotide-sugar trans…
Chr4	12S1_Chr4_nlr15	NBARC-LRR	171744192	171747307	12S1_Chr4_003391	171743454	171751669	Rx N-terminal domain	NA	Putative disease resistance protein RGA4	Rx_N domain-containing protein	AT3G14470.1	NB-ARC domain-containing disease resistance protein NB-ARC domain-containing disease resistance protein; FUNCTIONS IN: protein binding; INVOLVED IN: apoptosis, defense response; LOCATED IN: endomembrane system; EXPRESSED IN: 23 plant structures; EXPRESSED DURING: 14 growth stages; CONTAINS InterPro DOMAIN/s: Leucine-rich repeat-containing protein (InterPro:IPR015766), NB-ARC (InterPro:IPR002182),…
Chr4	12S1_Chr4_nlr16	CC-NBARC-LRR	167366673	167374466	12S1_Chr4_003557	167373724	167374678	NB-ARC domain	NA	Disease resistance protein RGA2	CC-NBS-LRR type resistance protein	AT3G14470.1	NB-ARC domain-containing disease resistance protein NB-ARC domain-containing disease resistance protein; FUNCTIONS IN: protein binding; INVOLVED IN: apoptosis, defense response; LOCATED IN: endomembrane system; EXPRESSED IN: 23 plant structures; EXPRESSED DURING: 14 growth stages; CONTAINS InterPro DOMAIN/s: Leucine-rich repeat-containing protein (InterPro:IPR015766), NB-ARC (InterPro:IPR002182),…
Chr4	12S1_Chr4_nlr16	CC-NBARC-LRR	167366673	167374466	12S1_Chr4_003558	167366715	167373722	Leucine rich repeat	disease resistance protein RGA1	Putative disease resistance protein RGA1	CC-NBS-LRR type resistance protein	AT3G14470.1	NB-ARC domain-containing disease resistance protein NB-ARC domain-containing disease resistance protein; FUNCTIONS IN: protein binding; INVOLVED IN: apoptosis, defense response; LOCATED IN: endomembrane system; EXPRESSED IN: 23 plant structures; EXPRESSED DURING: 14 growth stages; CONTAINS InterPro DOMAIN/s: Leucine-rich repeat-containing protein (InterPro:IPR015766), NB-ARC (InterPro:IPR002182),…
Chr4	12S1_Chr4_nlr16	CC-NBARC-LRR	167366673	167374466	12S1_Chr4_003559	167365628	167366709	NA	NA	NA	Uncharacterized protein	NA	NA
Chr4	12S1_Chr4_nlr17	CC-NBARC-LRR	161145318	161147867	12S1_Chr4_003728	161143078	161149000	NB-ARC domain	disease resistance protein RGA3	Disease resistance protein RGA2	NBS-LRR type resistance protein	AT3G14470.1	NB-ARC domain-containing disease resistance protein NB-ARC domain-containing disease resistance protein; FUNCTIONS IN: protein binding; INVOLVED IN: apoptosis, defense response; LOCATED IN: endomembrane system; EXPRESSED IN: 23 plant structures; EXPRESSED DURING: 14 growth stages; CONTAINS InterPro DOMAIN/s: Leucine-rich repeat-containing protein (InterPro:IPR015766), NB-ARC (InterPro:IPR002182),…
Chr4	12S1_Chr4_nlr19	CC-NBARC-LRR	141915682	141918087	12S1_Chr4_004056	141915264	141918473	NB-ARC domain	disease resistance protein RGA3	Putative disease resistance protein RGA3	Uncharacterized protein	AT3G14470.1	NB-ARC domain-containing disease resistance protein NB-ARC domain-containing disease resistance protein; FUNCTIONS IN: protein binding; INVOLVED IN: apoptosis, defense response; LOCATED IN: endomembrane system; EXPRESSED IN: 23 plant structures; EXPRESSED DURING: 14 growth stages; CONTAINS InterPro DOMAIN/s: Leucine-rich repeat-containing protein (InterPro:IPR015766), NB-ARC (InterPro:IPR002182),…
Chr4	12S1_Chr4_nlr2	NBARC-LRR	5030384	5032612	12S1_Chr4_000246	5030026	5030732	NB-ARC domain	disease resistance protein RGA3	Putative disease resistance protein RGA3	NB-ARC domain-containing protein	AT3G50950.1	HOPZ-ACTIVATED RESISTANCE 1 HOPZ-ACTIVATED RESISTANCE 1 (ZAR1); FUNCTIONS IN: ATP binding; INVOLVED IN: defense response, apoptosis; LOCATED IN: cellular_component unknown; EXPRESSED IN: 22 plant structures; EXPRESSED DURING: 13 growth stages; CONTAINS InterPro DOMAIN/s: NB-ARC (InterPro:IPR002182), Disease resistance protein (InterPro:IPR000767); BEST Arabidopsis thaliana protein match is: Disea…
Chr4	12S1_Chr4_nlr2	NBARC-LRR	5030384	5032612	12S1_Chr4_000247	5030734	5032800	Leucine rich repeat	disease resistance protein RGA3	Putative disease resistance protein RGA1	NB-ARC domain-containing protein	AT3G14470.1	NB-ARC domain-containing disease resistance protein NB-ARC domain-containing disease resistance protein; FUNCTIONS IN: protein binding; INVOLVED IN: apoptosis, defense response; LOCATED IN: endomembrane system; EXPRESSED IN: 23 plant structures; EXPRESSED DURING: 14 growth stages; CONTAINS InterPro DOMAIN/s: Leucine-rich repeat-containing protein (InterPro:IPR015766), NB-ARC (InterPro:IPR002182),…
Chr4	12S1_Chr4_nlr20	NBARC-LRR	140077830	140082353	12S1_Chr4_004095	140077361	140083823	NB-ARC domain	disease resistance protein At4g27190like	Disease resistance protein At4g27190	NB-ARC domain-containing protein	AT4G27190.1	NB-ARC domain-containing disease resistance protein NB-ARC domain-containing disease resistance protein; FUNCTIONS IN: nucleoside-triphosphatase activity, nucleotide binding, ATP binding; INVOLVED IN: apoptosis, defense response; LOCATED IN: cellular_component unknown; CONTAINS InterPro DOMAIN/s: ATPase, AAA+ type, core (InterPro:IPR003593), NB-ARC (InterPro:IPR002182), Disease resistance protein…
Chr4	12S1_Chr4_nlr22	CC-NBARC-LRR	5272743	5274713	12S1_Chr4_005465	5271105	5275661	Rx N-terminal domain	NA	Putative disease resistance protein RGA3	Uncharacterized protein	AT3G14470.1	NB-ARC domain-containing disease resistance protein NB-ARC domain-containing disease resistance protein; FUNCTIONS IN: protein binding; INVOLVED IN: apoptosis, defense response; LOCATED IN: endomembrane system; EXPRESSED IN: 23 plant structures; EXPRESSED DURING: 14 growth stages; CONTAINS InterPro DOMAIN/s: Leucine-rich repeat-containing protein (InterPro:IPR015766), NB-ARC (InterPro:IPR002182),…
Chr4	12S1_Chr4_nlr23	CC-NBARC-LRR	3558239	3560800	12S1_Chr4_005539	3556299	3561290	NB-ARC domain	disease resistance protein RGA4	Putative disease resistance protein RGA1	Uncharacterized protein	AT4G23180.1	cysteine-rich RLK (RECEPTOR-like protein kinase) 10 Encodes a receptor-like protein kinase. Naming convention from Chen et al 2003 (PMID 14756307) cysteine-rich RLK (RECEPTOR-like protein kinase) 10 (CRK10); FUNCTIONS IN: protein serine/threonine kinase activity, protein kinase activity, kinase activity, ATP binding; INVOLVED IN: protein amino acid phosphorylation; LOCATED IN: plasma membrane; EX…
Chr4	12S1_Chr4_nlr3	NBARC-LRR	140199942	140201342	12S1_Chr4_001554	140199309	140201599	NB-ARC domain	probable disease resistance protein At4g27220	Probable disease resistance protein At4g27220	NB-ARC domain-containing protein	AT4G27220.1	NB-ARC domain-containing disease resistance protein NB-ARC domain-containing disease resistance protein; FUNCTIONS IN: ATP binding; INVOLVED IN: defense response, apoptosis; CONTAINS InterPro DOMAIN/s: NB-ARC (InterPro:IPR002182), Leucine-rich repeat (InterPro:IPR001611), Disease resistance protein (InterPro:IPR000767); BEST Arabidopsis thaliana protein match is: NB-ARC domain-containing disease …
Chr4	12S1_Chr4_nlr4	CC-NBARC-LRR	146485411	146488310	12S1_Chr4_001684	146485202	146488504	NB-ARC domain	disease resistance protein At1g50180	Putative disease resistance protein At1g50180	Uncharacterized protein	AT1G50180.1	NB-ARC domain-containing disease resistance protein NB-ARC domain-containing disease resistance protein; FUNCTIONS IN: ATP binding; INVOLVED IN: apoptosis, defense response; LOCATED IN: cellular_component unknown; EXPRESSED IN: shoot; CONTAINS InterPro DOMAIN/s: NB-ARC (InterPro:IPR002182), Disease resistance protein (InterPro:IPR000767); BEST Arabidopsis thaliana protein match is: Disease resist…
Chr4	12S1_Chr4_nlr5	CC-NBARC-LRR	168143793	168147356	12S1_Chr4_002120	168141423	168147785	NB-ARC domain	SOVF_140660	Disease resistance protein RPM1	Uncharacterized protein	AT3G07040.1	NB-ARC domain-containing disease resistance protein Contains an N-terminal tripartite nucleotide binding site and a C-terminal tandem array of leucine-rich repeats. Confers resistance to Pseudomonas syringae strains that carry the avirulence genes avrB and avrRpm1. RESISTANCE TO P. SYRINGAE PV MACULICOLA 1 (RPM1); FUNCTIONS IN: protein binding, nucleotide binding; INVOLVED IN: defense response, p…
Chr4	12S1_Chr4_nlr7	CC-NBARC-LRR	173714075	173717209	12S1_Chr4_002278	173713579	173717725	NB-ARC domain	disease resistance protein RGA1 isoform X1	Putative disease resistance protein RGA3	Uncharacterized protein	AT3G14470.1	NB-ARC domain-containing disease resistance protein NB-ARC domain-containing disease resistance protein; FUNCTIONS IN: protein binding; INVOLVED IN: apoptosis, defense response; LOCATED IN: endomembrane system; EXPRESSED IN: 23 plant structures; EXPRESSED DURING: 14 growth stages; CONTAINS InterPro DOMAIN/s: Leucine-rich repeat-containing protein (InterPro:IPR015766), NB-ARC (InterPro:IPR002182),…
Chr4	12S1_Chr4_nlr8	CC-NBARC-LRR	184100827	184104236	12S1_Chr4_002618	184100724	184101255	Rx N-terminal domain	disease resistance protein RGA3	Disease resistance protein RGA2	CC-NBS-LRR type resistance protein	AT3G46730.1	NB-ARC domain-containing disease resistance protein NB-ARC domain-containing disease resistance protein; FUNCTIONS IN: ATP binding; INVOLVED IN: defense response, apoptosis; LOCATED IN: endomembrane system; CONTAINS InterPro DOMAIN/s: NB-ARC (InterPro:IPR002182), Disease resistance protein (InterPro:IPR000767); BEST Arabidopsis thaliana protein match is: NB-ARC domain-containing disease resistanc…
Chr4	12S1_Chr4_nlr8	CC-NBARC-LRR	184100827	184104236	12S1_Chr4_002619	184101257	184104627	NB-ARC domain	disease resistance protein RGA3	Putative disease resistance protein RGA3	Uncharacterized protein	AT3G14470.1	NB-ARC domain-containing disease resistance protein NB-ARC domain-containing disease resistance protein; FUNCTIONS IN: protein binding; INVOLVED IN: apoptosis, defense response; LOCATED IN: endomembrane system; EXPRESSED IN: 23 plant structures; EXPRESSED DURING: 14 growth stages; CONTAINS InterPro DOMAIN/s: Leucine-rich repeat-containing protein (InterPro:IPR015766), NB-ARC (InterPro:IPR002182),…
Chr4	12S1_Chr4_nlr9	CC-NBARC-LRR	173108161	173111088	12S1_Chr4_003351	173107058	173112201	Leucine Rich Repeat	disease resistance protein RGA3	Putative disease resistance protein RGA1	Uncharacterized protein	AT3G14470.1	NB-ARC domain-containing disease resistance protein NB-ARC domain-containing disease resistance protein; FUNCTIONS IN: protein binding; INVOLVED IN: apoptosis, defense response; LOCATED IN: endomembrane system; EXPRESSED IN: 23 plant structures; EXPRESSED DURING: 14 growth stages; CONTAINS InterPro DOMAIN/s: Leucine-rich repeat-containing protein (InterPro:IPR015766), NB-ARC (InterPro:IPR002182),…
Chr5	12S1_Chr5_nlr1	CC-NBARC-LRR	5097159	5101132	12S1_Chr5_000290	5095690	5101539	NB-ARC domain	disease resistance protein RPM1like	Disease resistance protein RPM1	Putative disease resistance protein RPM1	AT3G07040.1	NB-ARC domain-containing disease resistance protein Contains an N-terminal tripartite nucleotide binding site and a C-terminal tandem array of leucine-rich repeats. Confers resistance to Pseudomonas syringae strains that carry the avirulence genes avrB and avrRpm1. RESISTANCE TO P. SYRINGAE PV MACULICOLA 1 (RPM1); FUNCTIONS IN: protein binding, nucleotide binding; INVOLVED IN: defense response, p…
Chr5	12S1_Chr5_nlr10	CC-NBARC-LRR	5364736	5368167	12S1_Chr5_003763	5364220	5370188	NB-ARC domain	disease resistance protein RPM1like	Disease resistance protein RPM1	Uncharacterized protein	AT3G07040.1	NB-ARC domain-containing disease resistance protein Contains an N-terminal tripartite nucleotide binding site and a C-terminal tandem array of leucine-rich repeats. Confers resistance to Pseudomonas syringae strains that carry the avirulence genes avrB and avrRpm1. RESISTANCE TO P. SYRINGAE PV MACULICOLA 1 (RPM1); FUNCTIONS IN: protein binding, nucleotide binding; INVOLVED IN: defense response, p…
Chr5	12S1_Chr5_nlr11	CC-NBARC-LRR	5354534	5357852	12S1_Chr5_003764	5353900	5359287	Rx N-terminal domain	SOVF_111510	Disease resistance protein RPM1	Uncharacterized protein	AT3G07040.1	NB-ARC domain-containing disease resistance protein Contains an N-terminal tripartite nucleotide binding site and a C-terminal tandem array of leucine-rich repeats. Confers resistance to Pseudomonas syringae strains that carry the avirulence genes avrB and avrRpm1. RESISTANCE TO P. SYRINGAE PV MACULICOLA 1 (RPM1); FUNCTIONS IN: protein binding, nucleotide binding; INVOLVED IN: defense response, p…
Chr5	12S1_Chr5_nlr2	NBARC	5733934	5734338	12S1_Chr5_000333	5732043	5736291	NB-ARC domain	LOC110782112	NA	Uncharacterized protein	AT5G56220.1	P-loop containing nucleoside triphosphate hydrolases superfamily protein P-loop containing nucleoside triphosphate hydrolases superfamily protein; FUNCTIONS IN: nucleoside-triphosphatase activity, nucleotide binding, ATP binding; INVOLVED IN: apoptosis; LOCATED IN: chloroplast; EXPRESSED IN: 12 plant structures; EXPRESSED DURING: 7 growth stages; CONTAINS InterPro DOMAIN/s: ATPase, AAA+ type, cor…
Chr5	12S1_Chr5_nlr3	NBARC-LRR	8094386	8097292	12S1_Chr5_000451	8091642	8097915	Rx N-terminal domain	disease resistance protein RGA1	Putative disease resistance protein RGA1	Uncharacterized protein	AT3G14470.1	NB-ARC domain-containing disease resistance protein NB-ARC domain-containing disease resistance protein; FUNCTIONS IN: protein binding; INVOLVED IN: apoptosis, defense response; LOCATED IN: endomembrane system; EXPRESSED IN: 23 plant structures; EXPRESSED DURING: 14 growth stages; CONTAINS InterPro DOMAIN/s: Leucine-rich repeat-containing protein (InterPro:IPR015766), NB-ARC (InterPro:IPR002182),…
Chr5	12S1_Chr5_nlr5	CC-NBARC-LRR	17150790	17153102	12S1_Chr5_000812	17149354	17153683	Rx N-terminal domain	disease resistance RPP13like protein 4	Disease resistance RPP13-like protein 4	Uncharacterized protein	AT3G50950.1	HOPZ-ACTIVATED RESISTANCE 1 HOPZ-ACTIVATED RESISTANCE 1 (ZAR1); FUNCTIONS IN: ATP binding; INVOLVED IN: defense response, apoptosis; LOCATED IN: cellular_component unknown; EXPRESSED IN: 22 plant structures; EXPRESSED DURING: 13 growth stages; CONTAINS InterPro DOMAIN/s: NB-ARC (InterPro:IPR002182), Disease resistance protein (InterPro:IPR000767); BEST Arabidopsis thaliana protein match is: Disea…
Chr5	12S1_Chr5_nlr6	CC-NBARC-LRR	21743706	21746948	12S1_Chr5_000943	21743331	21747373	Rx N-terminal domain	disease resistance protein RGA3	Putative disease resistance protein RGA3	Uncharacterized protein	AT3G14470.1	NB-ARC domain-containing disease resistance protein NB-ARC domain-containing disease resistance protein; FUNCTIONS IN: protein binding; INVOLVED IN: apoptosis, defense response; LOCATED IN: endomembrane system; EXPRESSED IN: 23 plant structures; EXPRESSED DURING: 14 growth stages; CONTAINS InterPro DOMAIN/s: Leucine-rich repeat-containing protein (InterPro:IPR015766), NB-ARC (InterPro:IPR002182),…
Chr5	12S1_Chr5_nlr7	CC-NBARC-LRR	45924633	45928324	12S1_Chr5_001390	45924388	45928932	NB-ARC domain	SOVF_090460	Putative disease resistance protein RGA4	Uncharacterized protein	AT3G14470.1	NB-ARC domain-containing disease resistance protein NB-ARC domain-containing disease resistance protein; FUNCTIONS IN: protein binding; INVOLVED IN: apoptosis, defense response; LOCATED IN: endomembrane system; EXPRESSED IN: 23 plant structures; EXPRESSED DURING: 14 growth stages; CONTAINS InterPro DOMAIN/s: Leucine-rich repeat-containing protein (InterPro:IPR015766), NB-ARC (InterPro:IPR002182),…
Chr5	12S1_Chr5_nlr8	NBARC-LRR	104759774	104762335	12S1_Chr5_001954	104758827	104763184	Rx N-terminal domain	NA	Disease resistance protein RGA2	CC-NBS-LRR type resistance protein	AT3G14470.1	NB-ARC domain-containing disease resistance protein NB-ARC domain-containing disease resistance protein; FUNCTIONS IN: protein binding; INVOLVED IN: apoptosis, defense response; LOCATED IN: endomembrane system; EXPRESSED IN: 23 plant structures; EXPRESSED DURING: 14 growth stages; CONTAINS InterPro DOMAIN/s: Leucine-rich repeat-containing protein (InterPro:IPR015766), NB-ARC (InterPro:IPR002182),…
Chr5	12S1_Chr5_nlr9	CC-NBARC-LRR	99122456	99125861	S12S1f221100	99122396	99124852	Leucine rich repeat	NA	Putative disease resistance protein RGA3	NBS-LRR type resistance protein	AT3G14470.1	NB-ARC domain-containing disease resistance protein NB-ARC domain-containing disease resistance protein; FUNCTIONS IN: protein binding; INVOLVED IN: apoptosis, defense response; LOCATED IN: endomembrane system; EXPRESSED IN: 23 plant structures; EXPRESSED DURING: 14 growth stages; CONTAINS InterPro DOMAIN/s: Leucine-rich repeat-containing protein (InterPro:IPR015766), NB-ARC (InterPro:IPR002182),…
Chr5	12S1_Chr5_nlr9	CC-NBARC-LRR	99122456	99125861	S12S1f221110	99124881	99125894	Rx N-terminal domain	NA	Putative disease resistance protein RGA1	Uncharacterized protein	AT3G14470.1	NB-ARC domain-containing disease resistance protein NB-ARC domain-containing disease resistance protein; FUNCTIONS IN: protein binding; INVOLVED IN: apoptosis, defense response; LOCATED IN: endomembrane system; EXPRESSED IN: 23 plant structures; EXPRESSED DURING: 14 growth stages; CONTAINS InterPro DOMAIN/s: Leucine-rich repeat-containing protein (InterPro:IPR015766), NB-ARC (InterPro:IPR002182),…
Chr6	12S1_Chr6_nlr1	CC-NBARC-LRR	2527540	2531340	12S1_Chr6_000150	2527273	2531034	NB-ARC domain	disease resistance protein RGA3	Putative disease resistance protein RGA4	Uncharacterized protein	AT3G14470.1	NB-ARC domain-containing disease resistance protein NB-ARC domain-containing disease resistance protein; FUNCTIONS IN: protein binding; INVOLVED IN: apoptosis, defense response; LOCATED IN: endomembrane system; EXPRESSED IN: 23 plant structures; EXPRESSED DURING: 14 growth stages; CONTAINS InterPro DOMAIN/s: Leucine-rich repeat-containing protein (InterPro:IPR015766), NB-ARC (InterPro:IPR002182),…
Chr6	12S1_Chr6_nlr1	CC-NBARC-LRR	2527540	2531340	12S1_Chr6_000151	2531036	2531817	NA	SOVF_043990	NA	Uncharacterized protein	AT5G17680.1	disease resistance protein (TIR-NBS-LRR class), putative disease resistance protein (TIR-NBS-LRR class), putative; FUNCTIONS IN: transmembrane receptor activity, ATP binding; INVOLVED IN: signal transduction, defense response, apoptosis, innate immune response; LOCATED IN: intrinsic to membrane; EXPRESSED IN: 14 plant structures; EXPRESSED DURING: 6 growth stages; CONTAINS InterPro DOMAIN/s: Leuc…
Chr6	12S1_Chr6_nlr10	CC-NBARC-LRR	814662	817946	12S1_Chr6_003765	813163	819754	Rx N-terminal domain	disease resistance protein RGA3	Disease resistance protein RGA2	Rx_N domain-containing protein	AT3G14470.1	NB-ARC domain-containing disease resistance protein NB-ARC domain-containing disease resistance protein; FUNCTIONS IN: protein binding; INVOLVED IN: apoptosis, defense response; LOCATED IN: endomembrane system; EXPRESSED IN: 23 plant structures; EXPRESSED DURING: 14 growth stages; CONTAINS InterPro DOMAIN/s: Leucine-rich repeat-containing protein (InterPro:IPR015766), NB-ARC (InterPro:IPR002182),…
Chr6	12S1_Chr6_nlr2	NBARC-LRR	20100259	20101296	S12S1f239620	20099663	20101449	NB-ARC domain	NA	Putative disease resistance protein RGA4	NBS-LRR type resistance protein	AT3G14470.1	NB-ARC domain-containing disease resistance protein NB-ARC domain-containing disease resistance protein; FUNCTIONS IN: protein binding; INVOLVED IN: apoptosis, defense response; LOCATED IN: endomembrane system; EXPRESSED IN: 23 plant structures; EXPRESSED DURING: 14 growth stages; CONTAINS InterPro DOMAIN/s: Leucine-rich repeat-containing protein (InterPro:IPR015766), NB-ARC (InterPro:IPR002182),…
Chr6	12S1_Chr6_nlr3	NBARC-LRR	38942771	38945089	12S1_Chr6_001233	38941852	38946647	NB-ARC domain	probable disease resistance protein At4g27220	Disease resistance protein At4g27190	Putative disease resistance protein	AT4G27190.1	NB-ARC domain-containing disease resistance protein NB-ARC domain-containing disease resistance protein; FUNCTIONS IN: nucleoside-triphosphatase activity, nucleotide binding, ATP binding; INVOLVED IN: apoptosis, defense response; LOCATED IN: cellular_component unknown; CONTAINS InterPro DOMAIN/s: ATPase, AAA+ type, core (InterPro:IPR003593), NB-ARC (InterPro:IPR002182), Disease resistance protein…
Chr6	12S1_Chr6_nlr4	NBARC-LRR	115043582	115044899	12S1_Chr6_001936	115043011	115045425	NB-ARC domain	SOVF_217010	ToMV resistant protein Tm-2 netted virescent	NB-ARC domain-containing protein	AT5G43470.2	Disease resistance protein (CC-NBS-LRR class) family Confers resistance to Peronospora parasitica. In arabidopsis ecotype Dijon-17, HRT-mediated signaling is dependent on light for the induction of hypersensitive response and resistance to turnip crinkle virus. RECOGNITION OF PERONOSPORA PARASITICA 8 (RPP8); FUNCTIONS IN: nucleotide binding; INVOLVED IN: defense response to virus, response to lig…
Chr6	12S1_Chr6_nlr5	CC-NBARC-LRR	115039457	115042035	12S1_Chr6_001937	115038802	115042073	NB-ARC domain	NA	Disease resistance RPP8-like protein 3	Uncharacterized protein	AT5G35450.1	Disease resistance protein (CC-NBS-LRR class) family Disease resistance protein (CC-NBS-LRR class) family; FUNCTIONS IN: ATP binding; INVOLVED IN: defense response, apoptosis; LOCATED IN: plasma membrane; EXPRESSED IN: 21 plant structures; EXPRESSED DURING: 10 growth stages; CONTAINS InterPro DOMAIN/s: NB-ARC (InterPro:IPR002182), Disease resistance protein (InterPro:IPR000767); BEST Arabidopsis …
Chr6	12S1_Chr6_nlr6	CC-NBARC-LRR	14323929	14327049	12S1_Chr6_003102	14326766	14327354	Rx N-terminal domain	SOVF_087980 isoform A	NA	Rx_N domain-containing protein	NA	NA
Chr6	12S1_Chr6_nlr6	CC-NBARC-LRR	14323929	14327049	12S1_Chr6_003103	14325642	14326764	NB-ARC domain	NA	Putative disease resistance protein RGA3	NBS-LRR type resistance protein	AT3G14470.1	NB-ARC domain-containing disease resistance protein NB-ARC domain-containing disease resistance protein; FUNCTIONS IN: protein binding; INVOLVED IN: apoptosis, defense response; LOCATED IN: endomembrane system; EXPRESSED IN: 23 plant structures; EXPRESSED DURING: 14 growth stages; CONTAINS InterPro DOMAIN/s: Leucine-rich repeat-containing protein (InterPro:IPR015766), NB-ARC (InterPro:IPR002182),…
Chr6	12S1_Chr6_nlr6	CC-NBARC-LRR	14323929	14327049	12S1_Chr6_003104	14322995	14325640	NA	NA	Disease resistance protein RGA2	Uncharacterized protein	AT3G14470.1	NB-ARC domain-containing disease resistance protein NB-ARC domain-containing disease resistance protein; FUNCTIONS IN: protein binding; INVOLVED IN: apoptosis, defense response; LOCATED IN: endomembrane system; EXPRESSED IN: 23 plant structures; EXPRESSED DURING: 14 growth stages; CONTAINS InterPro DOMAIN/s: Leucine-rich repeat-containing protein (InterPro:IPR015766), NB-ARC (InterPro:IPR002182),…
Chr6	12S1_Chr6_nlr7	CC-NBARC-LRR	8156522	8161068	12S1_Chr6_003360	8155009	8161223	Rx N-terminal domain	disease resistance protein RGA3 isoform X1	Putative disease resistance protein RGA3	Uncharacterized protein	AT3G14470.1	NB-ARC domain-containing disease resistance protein NB-ARC domain-containing disease resistance protein; FUNCTIONS IN: protein binding; INVOLVED IN: apoptosis, defense response; LOCATED IN: endomembrane system; EXPRESSED IN: 23 plant structures; EXPRESSED DURING: 14 growth stages; CONTAINS InterPro DOMAIN/s: Leucine-rich repeat-containing protein (InterPro:IPR015766), NB-ARC (InterPro:IPR002182),…
Chr6	12S1_Chr6_nlr8	NBARC-LRR	5542672	5545299	12S1_Chr6_003471	5542304	5547937	NB-ARC domain	disease resistance protein RGA2like	Putative disease resistance protein RGA3	Rx_N domain-containing protein	AT3G14460.1	LRR and NB-ARC domains-containing disease resistance protein LRR and NB-ARC domains-containing disease resistance protein; FUNCTIONS IN: ATP binding; INVOLVED IN: apoptosis, defense response; CONTAINS InterPro DOMAIN/s: NB-ARC (InterPro:IPR002182), Leucine-rich repeat (InterPro:IPR001611), Disease resistance protein (InterPro:IPR000767); BEST Arabidopsis thaliana protein match is: NB-ARC domain-c…
Chr6	12S1_Chr6_nlr9	CC-NBARC-LRR	2539286	2543319	12S1_Chr6_003651	2533699	2543390	Rx N-terminal domain	SOVF_044000	Disease resistance protein RGA2	Uncharacterized protein	AT3G14470.1	NB-ARC domain-containing disease resistance protein NB-ARC domain-containing disease resistance protein; FUNCTIONS IN: protein binding; INVOLVED IN: apoptosis, defense response; LOCATED IN: endomembrane system; EXPRESSED IN: 23 plant structures; EXPRESSED DURING: 14 growth stages; CONTAINS InterPro DOMAIN/s: Leucine-rich repeat-containing protein (InterPro:IPR015766), NB-ARC (InterPro:IPR002182),…
Chr1	12S4_Chr1_nlr1	CC-NBARC-LRR	4797528	4800362	12S4_Chr1_000151	4796446	4797775	Rx N-terminal domain	SOVF_076850	Probable disease resistance protein RXW24L	Rx_N domain-containing protein	AT1G58410.1	Disease resistance protein (CC-NBS-LRR class) family Disease resistance protein (CC-NBS-LRR class) family; FUNCTIONS IN: ATP binding; INVOLVED IN: defense response, apoptosis; LOCATED IN: cellular_component unknown; EXPRESSED IN: 7 plant structures; EXPRESSED DURING: F mature embryo stage, petal differentiation and expansion stage, D bilateral stage; CONTAINS InterPro DOMAIN/s: NB-ARC (InterPro:I…
Chr1	12S4_Chr1_nlr1	CC-NBARC-LRR	4797528	4800362	12S4_Chr1_000152	4797859	4801893	Leucine Rich Repeat	disease resistance protein RGA1	Putative disease resistance protein RGA1	Rx_N domain-containing protein	AT3G14470.1	NB-ARC domain-containing disease resistance protein NB-ARC domain-containing disease resistance protein; FUNCTIONS IN: protein binding; INVOLVED IN: apoptosis, defense response; LOCATED IN: endomembrane system; EXPRESSED IN: 23 plant structures; EXPRESSED DURING: 14 growth stages; CONTAINS InterPro DOMAIN/s: Leucine-rich repeat-containing protein (InterPro:IPR015766), NB-ARC (InterPro:IPR002182),…
Chr1	12S4_Chr1_nlr10	CC-NBARC-LRR	7743590	7746509	12S4_Chr1_000312	7742361	7748442	NB-ARC domain	disease resistance protein RPM1like	Disease resistance protein RPM1	Uncharacterized protein	AT3G07040.1	NB-ARC domain-containing disease resistance protein Contains an N-terminal tripartite nucleotide binding site and a C-terminal tandem array of leucine-rich repeats. Confers resistance to Pseudomonas syringae strains that carry the avirulence genes avrB and avrRpm1. RESISTANCE TO P. SYRINGAE PV MACULICOLA 1 (RPM1); FUNCTIONS IN: protein binding, nucleotide binding; INVOLVED IN: defense response, p…
Chr1	12S4_Chr1_nlr11	CC-NBARC-LRR	9000493	9003730	12S4_Chr1_000370	9000468	9005097	Phloem protein 2	probable disease resistance RPP8like protein 4	Disease resistance RPP8-like protein 3	Uncharacterized protein	AT5G35450.1	Disease resistance protein (CC-NBS-LRR class) family Disease resistance protein (CC-NBS-LRR class) family; FUNCTIONS IN: ATP binding; INVOLVED IN: defense response, apoptosis; LOCATED IN: plasma membrane; EXPRESSED IN: 21 plant structures; EXPRESSED DURING: 10 growth stages; CONTAINS InterPro DOMAIN/s: NB-ARC (InterPro:IPR002182), Disease resistance protein (InterPro:IPR000767); BEST Arabidopsis …
Chr1	12S4_Chr1_nlr12	CC-NBARC-LRR	9390349	9393112	12S4_Chr1_000399	9388621	9391418	Rx N-terminal domain	disease resistance protein At1g50180 isoform X2	Probable disease resistance protein RDL5	Uncharacterized protein	AT1G58807.2	Disease resistance protein (CC-NBS-LRR class) family Disease resistance protein (CC-NBS-LRR class) family; FUNCTIONS IN: ATP binding; INVOLVED IN: apoptosis, defense response; LOCATED IN: cellular_component unknown; EXPRESSED IN: cultured cell; CONTAINS InterPro DOMAIN/s: NB-ARC (InterPro:IPR002182), Disease resistance protein (InterPro:IPR000767); BEST Arabidopsis thaliana protein match is: Dise…
Chr1	12S4_Chr1_nlr12	CC-NBARC-LRR	9390349	9393112	12S4_Chr1_000400	9391420	9394934	Phloem protein 2	disease resistance protein At1g50180 isoform X1	Disease resistance RPP8-like protein 3	Uncharacterized protein	AT5G35450.1	Disease resistance protein (CC-NBS-LRR class) family Disease resistance protein (CC-NBS-LRR class) family; FUNCTIONS IN: ATP binding; INVOLVED IN: defense response, apoptosis; LOCATED IN: plasma membrane; EXPRESSED IN: 21 plant structures; EXPRESSED DURING: 10 growth stages; CONTAINS InterPro DOMAIN/s: NB-ARC (InterPro:IPR002182), Disease resistance protein (InterPro:IPR000767); BEST Arabidopsis …
Chr1	12S4_Chr1_nlr13	CC-NBARC-LRR	9399020	9401824	12S4_Chr1_000401	9398963	9403061	NB-ARC domain	disease resistance RPP8like protein 3	Disease resistance protein RPP8	Uncharacterized protein	AT5G43470.2	Disease resistance protein (CC-NBS-LRR class) family Confers resistance to Peronospora parasitica. In arabidopsis ecotype Dijon-17, HRT-mediated signaling is dependent on light for the induction of hypersensitive response and resistance to turnip crinkle virus. RECOGNITION OF PERONOSPORA PARASITICA 8 (RPP8); FUNCTIONS IN: nucleotide binding; INVOLVED IN: defense response to virus, response to lig…
Chr1	12S4_Chr1_nlr14	CC-NBARC	9408879	9410414	12S4_Chr1_000404	9406216	9410745	NB-ARC domain	NA	Putative disease resistance protein At1g50180	Uncharacterized protein	AT1G50180.1	NB-ARC domain-containing disease resistance protein NB-ARC domain-containing disease resistance protein; FUNCTIONS IN: ATP binding; INVOLVED IN: apoptosis, defense response; LOCATED IN: cellular_component unknown; EXPRESSED IN: shoot; CONTAINS InterPro DOMAIN/s: NB-ARC (InterPro:IPR002182), Disease resistance protein (InterPro:IPR000767); BEST Arabidopsis thaliana protein match is: Disease resist…
Chr1	12S4_Chr1_nlr15	CC-NBARC-LRR	10505111	10507945	12S4_Chr1_000466	10504096	10509129	Rx N-terminal domain	disease resistance protein RGA1	Putative disease resistance protein RGA3	Uncharacterized protein	AT3G14470.1	NB-ARC domain-containing disease resistance protein NB-ARC domain-containing disease resistance protein; FUNCTIONS IN: protein binding; INVOLVED IN: apoptosis, defense response; LOCATED IN: endomembrane system; EXPRESSED IN: 23 plant structures; EXPRESSED DURING: 14 growth stages; CONTAINS InterPro DOMAIN/s: Leucine-rich repeat-containing protein (InterPro:IPR015766), NB-ARC (InterPro:IPR002182),…
Chr1	12S4_Chr1_nlr16	CC-NBARC-LRR	16703944	16706337	12S4_Chr1_000699	16698726	16709010	NB-ARC domain	disease resistance protein RGA4	Putative disease resistance protein RGA4	NB-ARC domain-containing protein	AT3G14470.1	NB-ARC domain-containing disease resistance protein NB-ARC domain-containing disease resistance protein; FUNCTIONS IN: protein binding; INVOLVED IN: apoptosis, defense response; LOCATED IN: endomembrane system; EXPRESSED IN: 23 plant structures; EXPRESSED DURING: 14 growth stages; CONTAINS InterPro DOMAIN/s: Leucine-rich repeat-containing protein (InterPro:IPR015766), NB-ARC (InterPro:IPR002182),…
Chr1	12S4_Chr1_nlr17	CC-NBARC-LRR	16733566	16735977	12S4_Chr1_000703	16733243	16736685	NB-ARC domain	disease resistance RPP13like protein 1 isoform X2	Putative disease resistance RPP13-like protein 1	Uncharacterized protein	AT3G14470.1	NB-ARC domain-containing disease resistance protein NB-ARC domain-containing disease resistance protein; FUNCTIONS IN: protein binding; INVOLVED IN: apoptosis, defense response; LOCATED IN: endomembrane system; EXPRESSED IN: 23 plant structures; EXPRESSED DURING: 14 growth stages; CONTAINS InterPro DOMAIN/s: Leucine-rich repeat-containing protein (InterPro:IPR015766), NB-ARC (InterPro:IPR002182),…
Chr1	12S4_Chr1_nlr18	CC-NBARC-LRR	17971402	17974227	12S4_Chr1_000734	17970139	17975649	NB-ARC domain	disease resistance protein At4g27190like isoform X1	Disease resistance protein At4g27190	NB-ARC domain-containing protein	AT4G27190.1	NB-ARC domain-containing disease resistance protein NB-ARC domain-containing disease resistance protein; FUNCTIONS IN: nucleoside-triphosphatase activity, nucleotide binding, ATP binding; INVOLVED IN: apoptosis, defense response; LOCATED IN: cellular_component unknown; CONTAINS InterPro DOMAIN/s: ATPase, AAA+ type, core (InterPro:IPR003593), NB-ARC (InterPro:IPR002182), Disease resistance protein…
Chr1	12S4_Chr1_nlr19	CC-NBARC-LRR	23926983	23930084	12S4_Chr1_000894	23925909	23931114	Rx N-terminal domain	disease resistance protein RGA3	Putative disease resistance protein RGA3	CC-NBS-LRR type resistance protein	AT3G14470.1	NB-ARC domain-containing disease resistance protein NB-ARC domain-containing disease resistance protein; FUNCTIONS IN: protein binding; INVOLVED IN: apoptosis, defense response; LOCATED IN: endomembrane system; EXPRESSED IN: 23 plant structures; EXPRESSED DURING: 14 growth stages; CONTAINS InterPro DOMAIN/s: Leucine-rich repeat-containing protein (InterPro:IPR015766), NB-ARC (InterPro:IPR002182),…
Chr1	12S4_Chr1_nlr2	NBARC-LRR	6918136	6919491	12S4_Chr1_000251	6917281	6920848	NB-ARC domain	disease resistance protein RGA1	Disease resistance protein RGA2	NB-ARC domain-containing protein	AT3G14470.1	NB-ARC domain-containing disease resistance protein NB-ARC domain-containing disease resistance protein; FUNCTIONS IN: protein binding; INVOLVED IN: apoptosis, defense response; LOCATED IN: endomembrane system; EXPRESSED IN: 23 plant structures; EXPRESSED DURING: 14 growth stages; CONTAINS InterPro DOMAIN/s: Leucine-rich repeat-containing protein (InterPro:IPR015766), NB-ARC (InterPro:IPR002182),…
Chr1	12S4_Chr1_nlr21	CC-NBARC-LRR	145960133	145962358	12S4_Chr1_002149	145959880	145963869	Rx N-terminal domain	disease resistance protein RGA4	Putative disease resistance protein RGA3	Uncharacterized protein	AT3G14470.1	NB-ARC domain-containing disease resistance protein NB-ARC domain-containing disease resistance protein; FUNCTIONS IN: protein binding; INVOLVED IN: apoptosis, defense response; LOCATED IN: endomembrane system; EXPRESSED IN: 23 plant structures; EXPRESSED DURING: 14 growth stages; CONTAINS InterPro DOMAIN/s: Leucine-rich repeat-containing protein (InterPro:IPR015766), NB-ARC (InterPro:IPR002182),…
Chr1	12S4_Chr1_nlr22	NBARC-LRR	146038190	146039449	12S4_Chr1_002151	146038089	146038628	NB-ARC domain	SOVF_201720	Putative disease resistance protein RGA1	Uncharacterized protein	AT3G14470.1	NB-ARC domain-containing disease resistance protein NB-ARC domain-containing disease resistance protein; FUNCTIONS IN: protein binding; INVOLVED IN: apoptosis, defense response; LOCATED IN: endomembrane system; EXPRESSED IN: 23 plant structures; EXPRESSED DURING: 14 growth stages; CONTAINS InterPro DOMAIN/s: Leucine-rich repeat-containing protein (InterPro:IPR015766), NB-ARC (InterPro:IPR002182),…
Chr1	12S4_Chr1_nlr22	NBARC-LRR	146038190	146039449	12S4_Chr1_002152	146038654	146039517	NA	disease resistance protein RGA4	Putative disease resistance protein RGA1	Uncharacterized protein	AT1G69550.1	disease resistance protein (TIR-NBS-LRR class) disease resistance protein (TIR-NBS-LRR class); FUNCTIONS IN: transmembrane receptor activity, nucleoside-triphosphatase activity, nucleotide binding, ATP binding; INVOLVED IN: signal transduction, defense response, apoptosis, innate immune response; LOCATED IN: intrinsic to membrane, endomembrane system; EXPRESSED IN: 21 plant structures; EXPRESSED …
Chr1	12S4_Chr1_nlr23	CC-NBARC-LRR	146111211	146113213	S12S4m037900	146111112	146112379	NB-ARC domain	NA	Putative disease resistance protein RGA1	Uncharacterized protein	NA	NA
Chr1	12S4_Chr1_nlr23	CC-NBARC-LRR	146111211	146113213	S12S4m037910	146112419	146113279	Leucine Rich Repeat	disease resistance protein RGA4	Disease resistance protein RPV1	Uncharacterized protein	AT1G69550.1	disease resistance protein (TIR-NBS-LRR class) disease resistance protein (TIR-NBS-LRR class); FUNCTIONS IN: transmembrane receptor activity, nucleoside-triphosphatase activity, nucleotide binding, ATP binding; INVOLVED IN: signal transduction, defense response, apoptosis, innate immune response; LOCATED IN: intrinsic to membrane, endomembrane system; EXPRESSED IN: 21 plant structures; EXPRESSED …
Chr1	12S4_Chr1_nlr24	NBARC-LRR	156553381	156554709	12S4_Chr1_002351	156550542	156558312	Rx N-terminal domain	disease resistance protein RGA3	Putative disease resistance protein RGA3	Uncharacterized protein	AT3G14460.1	LRR and NB-ARC domains-containing disease resistance protein LRR and NB-ARC domains-containing disease resistance protein; FUNCTIONS IN: ATP binding; INVOLVED IN: apoptosis, defense response; CONTAINS InterPro DOMAIN/s: NB-ARC (InterPro:IPR002182), Leucine-rich repeat (InterPro:IPR001611), Disease resistance protein (InterPro:IPR000767); BEST Arabidopsis thaliana protein match is: NB-ARC domain-c…
Chr1	12S4_Chr1_nlr25	CC-NBARC-LRR	68950833	68954410	12S4_Chr1_003349	68949943	68955438	Rx N-terminal domain	probable disease resistance RPP8like protein 2	Probable disease resistance RPP8-like protein 2	Uncharacterized protein	AT5G43470.2	Disease resistance protein (CC-NBS-LRR class) family Confers resistance to Peronospora parasitica. In arabidopsis ecotype Dijon-17, HRT-mediated signaling is dependent on light for the induction of hypersensitive response and resistance to turnip crinkle virus. RECOGNITION OF PERONOSPORA PARASITICA 8 (RPP8); FUNCTIONS IN: nucleotide binding; INVOLVED IN: defense response to virus, response to lig…
Chr1	12S4_Chr1_nlr26	CC-NBARC-LRR	68942375	68947767	12S4_Chr1_003350	68944050	68948125	NB-ARC domain	disease resistance protein RGA3	Disease resistance protein RGA2	NB-ARC domain-containing protein	AT3G14460.1	LRR and NB-ARC domains-containing disease resistance protein LRR and NB-ARC domains-containing disease resistance protein; FUNCTIONS IN: ATP binding; INVOLVED IN: apoptosis, defense response; CONTAINS InterPro DOMAIN/s: NB-ARC (InterPro:IPR002182), Leucine-rich repeat (InterPro:IPR001611), Disease resistance protein (InterPro:IPR000767); BEST Arabidopsis thaliana protein match is: NB-ARC domain-c…
Chr1	12S4_Chr1_nlr27	NBARC-LRR	68787480	68789927	12S4_Chr1_003354	68787205	68791589	NB-ARC domain	disease resistance protein RPP8like	Probable disease resistance RPP8-like protein 4	Uncharacterized protein	AT5G48620.1	Disease resistance protein (CC-NBS-LRR class) family Disease resistance protein (CC-NBS-LRR class) family; FUNCTIONS IN: ATP binding; INVOLVED IN: defense response, apoptosis; LOCATED IN: plasma membrane; EXPRESSED IN: cultured cell; CONTAINS InterPro DOMAIN/s: NB-ARC (InterPro:IPR002182), Disease resistance protein (InterPro:IPR000767); BEST Arabidopsis thaliana protein match is: Disease resista…
Chr1	12S4_Chr1_nlr28	CC-NBARC-LRR	68769070	68772246	12S4_Chr1_003355	68768685	68772496	NB-ARC domain	disease resistance protein RGA3	Putative disease resistance protein RGA1	NB-ARC domain-containing protein	AT3G14460.1	LRR and NB-ARC domains-containing disease resistance protein LRR and NB-ARC domains-containing disease resistance protein; FUNCTIONS IN: ATP binding; INVOLVED IN: apoptosis, defense response; CONTAINS InterPro DOMAIN/s: NB-ARC (InterPro:IPR002182), Leucine-rich repeat (InterPro:IPR001611), Disease resistance protein (InterPro:IPR000767); BEST Arabidopsis thaliana protein match is: NB-ARC domain-c…
Chr1	12S4_Chr1_nlr29	CC-NBARC-LRR	32818762	32822624	12S4_Chr1_003753	32819139	32824545	NB-ARC domain	LOC110778944	Putative disease resistance protein RGA3	Uncharacterized protein	AT3G14470.1	NB-ARC domain-containing disease resistance protein NB-ARC domain-containing disease resistance protein; FUNCTIONS IN: protein binding; INVOLVED IN: apoptosis, defense response; LOCATED IN: endomembrane system; EXPRESSED IN: 23 plant structures; EXPRESSED DURING: 14 growth stages; CONTAINS InterPro DOMAIN/s: Leucine-rich repeat-containing protein (InterPro:IPR015766), NB-ARC (InterPro:IPR002182),…
Chr1	12S4_Chr1_nlr29	CC-NBARC-LRR	32818762	32822624	12S4_Chr1_003754	32813351	32819137	NB-ARC domain	disease resistance protein RGA1	Putative disease resistance protein RGA1	Uncharacterized protein	AT3G14470.1	NB-ARC domain-containing disease resistance protein NB-ARC domain-containing disease resistance protein; FUNCTIONS IN: protein binding; INVOLVED IN: apoptosis, defense response; LOCATED IN: endomembrane system; EXPRESSED IN: 23 plant structures; EXPRESSED DURING: 14 growth stages; CONTAINS InterPro DOMAIN/s: Leucine-rich repeat-containing protein (InterPro:IPR015766), NB-ARC (InterPro:IPR002182),…
Chr1	12S4_Chr1_nlr3	NBARC-LRR	6938198	6940355	12S4_Chr1_000252	6937449	6940088	NB-ARC domain	disease resistance protein RGA4	Putative disease resistance protein RGA4	NB-ARC domain-containing protein	AT3G14460.1	LRR and NB-ARC domains-containing disease resistance protein LRR and NB-ARC domains-containing disease resistance protein; FUNCTIONS IN: ATP binding; INVOLVED IN: apoptosis, defense response; CONTAINS InterPro DOMAIN/s: NB-ARC (InterPro:IPR002182), Leucine-rich repeat (InterPro:IPR001611), Disease resistance protein (InterPro:IPR000767); BEST Arabidopsis thaliana protein match is: NB-ARC domain-c…
Chr1	12S4_Chr1_nlr3	NBARC-LRR	6938198	6940355	12S4_Chr1_000253	6940090	6940468	NA	NA	Putative disease resistance protein RGA4	Uncharacterized protein	AT4G33300.2	ADR1-like 1 ADR1-like 1 (ADR1-L1); FUNCTIONS IN: ATP binding; INVOLVED IN: apoptosis, defense response; LOCATED IN: apoplast; EXPRESSED IN: 22 plant structures; EXPRESSED DURING: 13 growth stages; CONTAINS InterPro DOMAIN/s: NB-ARC (InterPro:IPR002182), Leucine-rich repeat (InterPro:IPR001611), Powdery mildew resistance protein, RPW8 domain (InterPro:IPR008808), Disease resistance protein (InterP…
Chr1	12S4_Chr1_nlr30	CC-NBARC-LRR	32814693	32817252	12S4_Chr1_003754	32813351	32819137	NB-ARC domain	disease resistance protein RGA1	Putative disease resistance protein RGA1	Uncharacterized protein	AT3G14470.1	NB-ARC domain-containing disease resistance protein NB-ARC domain-containing disease resistance protein; FUNCTIONS IN: protein binding; INVOLVED IN: apoptosis, defense response; LOCATED IN: endomembrane system; EXPRESSED IN: 23 plant structures; EXPRESSED DURING: 14 growth stages; CONTAINS InterPro DOMAIN/s: Leucine-rich repeat-containing protein (InterPro:IPR015766), NB-ARC (InterPro:IPR002182),…
Chr1	12S4_Chr1_nlr31	CC-NBARC-LRR	32810555	32812930	12S4_Chr1_003755	32809757	32813349	Rx N-terminal domain	LOC110778944	Putative disease resistance protein RGA3	Uncharacterized protein	AT3G14470.1	NB-ARC domain-containing disease resistance protein NB-ARC domain-containing disease resistance protein; FUNCTIONS IN: protein binding; INVOLVED IN: apoptosis, defense response; LOCATED IN: endomembrane system; EXPRESSED IN: 23 plant structures; EXPRESSED DURING: 14 growth stages; CONTAINS InterPro DOMAIN/s: Leucine-rich repeat-containing protein (InterPro:IPR015766), NB-ARC (InterPro:IPR002182),…
Chr1	12S4_Chr1_nlr32	CC-NBARC-LRR	32646421	32648661	S12S4m017100	32646355	32646852	NA	NA	Probable disease resistance protein RPP1	Uncharacterized protein	AT3G44630.1	Disease resistance protein (TIR-NBS-LRR class) family Disease resistance protein (TIR-NBS-LRR class) family; FUNCTIONS IN: transmembrane receptor activity, nucleoside-triphosphatase activity, nucleotide binding, ATP binding; INVOLVED IN: defense response; LOCATED IN: intrinsic to membrane; EXPRESSED IN: 22 plant structures; EXPRESSED DURING: 13 growth stages; CONTAINS InterPro DOMAIN/s: ATPase, A…
Chr1	12S4_Chr1_nlr32	CC-NBARC-LRR	32646421	32648661	S12S4m017110	32647166	32648640	NB-ARC domain	NA	Putative disease resistance protein RGA1	Uncharacterized protein	AT3G46730.1	NB-ARC domain-containing disease resistance protein NB-ARC domain-containing disease resistance protein; FUNCTIONS IN: ATP binding; INVOLVED IN: defense response, apoptosis; LOCATED IN: endomembrane system; CONTAINS InterPro DOMAIN/s: NB-ARC (InterPro:IPR002182), Disease resistance protein (InterPro:IPR000767); BEST Arabidopsis thaliana protein match is: NB-ARC domain-containing disease resistanc…
Chr1	12S4_Chr1_nlr33	NBARC-LRR	17989434	17991893	12S4_Chr1_004071	17989099	17992435	NB-ARC domain	SOVF_096280	Disease resistance protein RPS2	Protein kinase domain-containing protein	AT4G26090.1	NB-ARC domain-containing disease resistance protein Encodes a plasma membrane protein with leucine-rich repeat, leucine zipper, and P loop domains that confers resistance to Pseudomonas syringae infection by interacting with the avirulence gene avrRpt2. RPS2 protein interacts directly with plasma membrane associated protein RIN4 and this interaction is disrupted by avrRpt2. RESISTANT TO P. SYRING…
Chr1	12S4_Chr1_nlr34	CC-NBARC-LRR	9420357	9423998	12S4_Chr1_004346	9419797	9424094	Phloem protein 2	NA	Putative disease resistance protein At1g59780	Uncharacterized protein	AT1G59780.1	NB-ARC domain-containing disease resistance protein NB-ARC domain-containing disease resistance protein; FUNCTIONS IN: ATP binding; INVOLVED IN: defense response, apoptosis; LOCATED IN: cellular_component unknown; EXPRESSED IN: hypocotyl, root, flower, synergid; EXPRESSED DURING: 4 anthesis; CONTAINS InterPro DOMAIN/s: NB-ARC (InterPro:IPR002182), Disease resistance protein (InterPro:IPR000767); …
Chr1	12S4_Chr1_nlr35	CC-NBARC-LRR	9230916	9236230	12S4_Chr1_004353	9230488	9236938	NB-ARC domain	disease resistance RPP8like protein 3	Disease resistance RPP8-like protein 3	Uncharacterized protein	AT5G35450.1	Disease resistance protein (CC-NBS-LRR class) family Disease resistance protein (CC-NBS-LRR class) family; FUNCTIONS IN: ATP binding; INVOLVED IN: defense response, apoptosis; LOCATED IN: plasma membrane; EXPRESSED IN: 21 plant structures; EXPRESSED DURING: 10 growth stages; CONTAINS InterPro DOMAIN/s: NB-ARC (InterPro:IPR002182), Disease resistance protein (InterPro:IPR000767); BEST Arabidopsis …
Chr1	12S4_Chr1_nlr36	NBARC-LRR	7752976	7754779	12S4_Chr1_004442	7752597	7755939	NB-ARC domain	disease resistance protein RPM1like	Disease resistance protein RPM1	Uncharacterized protein	AT3G07040.1	NB-ARC domain-containing disease resistance protein Contains an N-terminal tripartite nucleotide binding site and a C-terminal tandem array of leucine-rich repeats. Confers resistance to Pseudomonas syringae strains that carry the avirulence genes avrB and avrRpm1. RESISTANCE TO P. SYRINGAE PV MACULICOLA 1 (RPM1); FUNCTIONS IN: protein binding, nucleotide binding; INVOLVED IN: defense response, p…
Chr1	12S4_Chr1_nlr37	NBARC-LRR	7129004	7131523	12S4_Chr1_004479	7128715	7132717	NB-ARC domain	disease resistance protein RGA2like	Disease resistance protein RGA2	NB-ARC domain-containing protein	AT3G14470.1	NB-ARC domain-containing disease resistance protein NB-ARC domain-containing disease resistance protein; FUNCTIONS IN: protein binding; INVOLVED IN: apoptosis, defense response; LOCATED IN: endomembrane system; EXPRESSED IN: 23 plant structures; EXPRESSED DURING: 14 growth stages; CONTAINS InterPro DOMAIN/s: Leucine-rich repeat-containing protein (InterPro:IPR015766), NB-ARC (InterPro:IPR002182),…
Chr1	12S4_Chr1_nlr38	CC-NBARC-LRR	7122461	7125742	12S4_Chr1_004480	7122273	7125919	Rx N-terminal domain	disease resistance protein RGA1	Putative disease resistance protein RGA1	Uncharacterized protein	AT3G14470.1	NB-ARC domain-containing disease resistance protein NB-ARC domain-containing disease resistance protein; FUNCTIONS IN: protein binding; INVOLVED IN: apoptosis, defense response; LOCATED IN: endomembrane system; EXPRESSED IN: 23 plant structures; EXPRESSED DURING: 14 growth stages; CONTAINS InterPro DOMAIN/s: Leucine-rich repeat-containing protein (InterPro:IPR015766), NB-ARC (InterPro:IPR002182),…
Chr1	12S4_Chr1_nlr39	CC-NBARC-LRR	7117647	7120606	12S4_Chr1_004481	7116857	7120819	NB-ARC domain	disease resistance protein RGA2like	Putative disease resistance protein RGA4	NB-ARC domain-containing protein	AT3G14470.1	NB-ARC domain-containing disease resistance protein NB-ARC domain-containing disease resistance protein; FUNCTIONS IN: protein binding; INVOLVED IN: apoptosis, defense response; LOCATED IN: endomembrane system; EXPRESSED IN: 23 plant structures; EXPRESSED DURING: 14 growth stages; CONTAINS InterPro DOMAIN/s: Leucine-rich repeat-containing protein (InterPro:IPR015766), NB-ARC (InterPro:IPR002182),…
Chr1	12S4_Chr1_nlr4	CC-NBARC-LRR	6945810	6948535	12S4_Chr1_000254	6945602	6948678	NB-ARC domain	SOVF_058890	Disease resistance protein RGA2	NB-ARC domain-containing protein	AT3G14460.1	LRR and NB-ARC domains-containing disease resistance protein LRR and NB-ARC domains-containing disease resistance protein; FUNCTIONS IN: ATP binding; INVOLVED IN: apoptosis, defense response; CONTAINS InterPro DOMAIN/s: NB-ARC (InterPro:IPR002182), Leucine-rich repeat (InterPro:IPR001611), Disease resistance protein (InterPro:IPR000767); BEST Arabidopsis thaliana protein match is: NB-ARC domain-c…
Chr1	12S4_Chr1_nlr40	CC-NBARC-LRR	4774366	4777200	12S4_Chr1_004629	4771005	4778465	Rx N-terminal domain	disease resistance protein RGA3	Putative disease resistance protein RGA3	Rx_N domain-containing protein	AT3G14470.1	NB-ARC domain-containing disease resistance protein NB-ARC domain-containing disease resistance protein; FUNCTIONS IN: protein binding; INVOLVED IN: apoptosis, defense response; LOCATED IN: endomembrane system; EXPRESSED IN: 23 plant structures; EXPRESSED DURING: 14 growth stages; CONTAINS InterPro DOMAIN/s: Leucine-rich repeat-containing protein (InterPro:IPR015766), NB-ARC (InterPro:IPR002182),…
Chr1	12S4_Chr1_nlr41	CC-NBARC-LRR	4756305	4759133	12S4_Chr1_004632	4754778	4760118	NB-ARC domain	disease resistance protein RGA1	Disease resistance protein RGA2	Rx_N domain-containing protein	AT3G14470.1	NB-ARC domain-containing disease resistance protein NB-ARC domain-containing disease resistance protein; FUNCTIONS IN: protein binding; INVOLVED IN: apoptosis, defense response; LOCATED IN: endomembrane system; EXPRESSED IN: 23 plant structures; EXPRESSED DURING: 14 growth stages; CONTAINS InterPro DOMAIN/s: Leucine-rich repeat-containing protein (InterPro:IPR015766), NB-ARC (InterPro:IPR002182),…
Chr1	12S4_Chr1_nlr5	NBARC-LRR	7011973	7016109	12S4_Chr1_000260	7011172	7012643	NB-ARC domain	SOVF_058910	Disease resistance protein RGA2	NB-ARC domain-containing protein	AT3G14470.1	NB-ARC domain-containing disease resistance protein NB-ARC domain-containing disease resistance protein; FUNCTIONS IN: protein binding; INVOLVED IN: apoptosis, defense response; LOCATED IN: endomembrane system; EXPRESSED IN: 23 plant structures; EXPRESSED DURING: 14 growth stages; CONTAINS InterPro DOMAIN/s: Leucine-rich repeat-containing protein (InterPro:IPR015766), NB-ARC (InterPro:IPR002182),…
Chr1	12S4_Chr1_nlr5	NBARC-LRR	7011973	7016109	12S4_Chr1_000261	7012645	7014307	NA	disease resistance protein RGA1	Putative disease resistance protein RGA1	NB-ARC domain-containing protein	AT3G14470.1	NB-ARC domain-containing disease resistance protein NB-ARC domain-containing disease resistance protein; FUNCTIONS IN: protein binding; INVOLVED IN: apoptosis, defense response; LOCATED IN: endomembrane system; EXPRESSED IN: 23 plant structures; EXPRESSED DURING: 14 growth stages; CONTAINS InterPro DOMAIN/s: Leucine-rich repeat-containing protein (InterPro:IPR015766), NB-ARC (InterPro:IPR002182),…
Chr1	12S4_Chr1_nlr5	NBARC-LRR	7011973	7016109	12S4_Chr1_000262	7014412	7014522	NA	disease resistance protein RGA1	Disease resistance protein RGA2	Uncharacterized protein	NA	NA
Chr1	12S4_Chr1_nlr6	NBARC-LRR	7035688	7036848	12S4_Chr1_000263	7035615	7036506	NB-ARC domain	NA	Putative disease resistance protein RGA4	NB-ARC domain-containing protein	AT3G46530.1	NB-ARC domain-containing disease resistance protein Confers resistance to the biotrophic oomycete, Peronospora parasitica. Encodes an NBS-LRR type R protein with a putative amino-terminal leucine zipper. Fungal protein ATR13 induces RPP13 gene expression and disease resistance. RECOGNITION OF PERONOSPORA PARASITICA 13 (RPP13); FUNCTIONS IN: ATP binding; INVOLVED IN: defense response, incompatible…
Chr1	12S4_Chr1_nlr6	NBARC-LRR	7035688	7036848	12S4_Chr1_000264	7036516	7037208	NA	NA	Putative disease resistance protein RGA1	Uncharacterized protein	AT3G14470.1	NB-ARC domain-containing disease resistance protein NB-ARC domain-containing disease resistance protein; FUNCTIONS IN: protein binding; INVOLVED IN: apoptosis, defense response; LOCATED IN: endomembrane system; EXPRESSED IN: 23 plant structures; EXPRESSED DURING: 14 growth stages; CONTAINS InterPro DOMAIN/s: Leucine-rich repeat-containing protein (InterPro:IPR015766), NB-ARC (InterPro:IPR002182),…
Chr1	12S4_Chr1_nlr7	CC-NBARC	7043221	7044726	12S4_Chr1_000266	7043063	7045918	NB-ARC domain	SOVF_058890	Disease resistance protein RGA2	NB-ARC domain-containing protein	AT3G14460.1	LRR and NB-ARC domains-containing disease resistance protein LRR and NB-ARC domains-containing disease resistance protein; FUNCTIONS IN: ATP binding; INVOLVED IN: apoptosis, defense response; CONTAINS InterPro DOMAIN/s: NB-ARC (InterPro:IPR002182), Leucine-rich repeat (InterPro:IPR001611), Disease resistance protein (InterPro:IPR000767); BEST Arabidopsis thaliana protein match is: NB-ARC domain-c…
Chr1	12S4_Chr1_nlr8	CC-NBARC-LRR	7068601	7071921	12S4_Chr1_000269	7068409	7072142	NB-ARC domain	disease resistance protein RGA1	Putative disease resistance protein RGA4	NB-ARC domain-containing protein	AT3G14470.1	NB-ARC domain-containing disease resistance protein NB-ARC domain-containing disease resistance protein; FUNCTIONS IN: protein binding; INVOLVED IN: apoptosis, defense response; LOCATED IN: endomembrane system; EXPRESSED IN: 23 plant structures; EXPRESSED DURING: 14 growth stages; CONTAINS InterPro DOMAIN/s: Leucine-rich repeat-containing protein (InterPro:IPR015766), NB-ARC (InterPro:IPR002182),…
Chr1	12S4_Chr1_nlr9	CC-NBARC-LRR	7433333	7436017	12S4_Chr1_000290	7433007	7436437	NB-ARC domain	disease resistance protein RGA4	Putative disease resistance protein RGA4	Uncharacterized protein	AT3G14470.1	NB-ARC domain-containing disease resistance protein NB-ARC domain-containing disease resistance protein; FUNCTIONS IN: protein binding; INVOLVED IN: apoptosis, defense response; LOCATED IN: endomembrane system; EXPRESSED IN: 23 plant structures; EXPRESSED DURING: 14 growth stages; CONTAINS InterPro DOMAIN/s: Leucine-rich repeat-containing protein (InterPro:IPR015766), NB-ARC (InterPro:IPR002182),…
Chr2	12S4_Chr2_nlr1	CC-NBARC-LRR	5472878	5476234	12S4_Chr2_000196	5472764	5476533	Rx N-terminal domain	disease resistance protein RGA1	Putative disease resistance protein RGA3	Uncharacterized protein	AT3G14470.1	NB-ARC domain-containing disease resistance protein NB-ARC domain-containing disease resistance protein; FUNCTIONS IN: protein binding; INVOLVED IN: apoptosis, defense response; LOCATED IN: endomembrane system; EXPRESSED IN: 23 plant structures; EXPRESSED DURING: 14 growth stages; CONTAINS InterPro DOMAIN/s: Leucine-rich repeat-containing protein (InterPro:IPR015766), NB-ARC (InterPro:IPR002182),…
Chr2	12S4_Chr2_nlr10	CC-NBARC-LRR	5575840	5577816	12S4_Chr2_004761	5574153	5577866	NB-ARC domain	disease resistance protein RGA4	Putative disease resistance protein RGA4	Uncharacterized protein	AT3G14470.1	NB-ARC domain-containing disease resistance protein NB-ARC domain-containing disease resistance protein; FUNCTIONS IN: protein binding; INVOLVED IN: apoptosis, defense response; LOCATED IN: endomembrane system; EXPRESSED IN: 23 plant structures; EXPRESSED DURING: 14 growth stages; CONTAINS InterPro DOMAIN/s: Leucine-rich repeat-containing protein (InterPro:IPR015766), NB-ARC (InterPro:IPR002182),…
Chr2	12S4_Chr2_nlr11	CC-NBARC-LRR	5549169	5552518	12S4_Chr2_004763	5548273	5553729	Rx N-terminal domain	disease resistance protein RGA3 isoform X1	Putative disease resistance protein RGA3	Uncharacterized protein	AT3G14470.1	NB-ARC domain-containing disease resistance protein NB-ARC domain-containing disease resistance protein; FUNCTIONS IN: protein binding; INVOLVED IN: apoptosis, defense response; LOCATED IN: endomembrane system; EXPRESSED IN: 23 plant structures; EXPRESSED DURING: 14 growth stages; CONTAINS InterPro DOMAIN/s: Leucine-rich repeat-containing protein (InterPro:IPR015766), NB-ARC (InterPro:IPR002182),…
Chr2	12S4_Chr2_nlr12	CC-NBARC-LRR	5540662	5545707	12S4_Chr2_004764	5543113	5548271	Rx N-terminal domain	disease resistance protein RGA3	Putative disease resistance protein RGA3	Uncharacterized protein	AT3G14470.1	NB-ARC domain-containing disease resistance protein NB-ARC domain-containing disease resistance protein; FUNCTIONS IN: protein binding; INVOLVED IN: apoptosis, defense response; LOCATED IN: endomembrane system; EXPRESSED IN: 23 plant structures; EXPRESSED DURING: 14 growth stages; CONTAINS InterPro DOMAIN/s: Leucine-rich repeat-containing protein (InterPro:IPR015766), NB-ARC (InterPro:IPR002182),…
Chr2	12S4_Chr2_nlr12	CC-NBARC-LRR	5540662	5545707	12S4_Chr2_004765	5540455	5542011	NA	NA	Putative disease resistance protein RGA3	Uncharacterized protein	AT1G69550.1	disease resistance protein (TIR-NBS-LRR class) disease resistance protein (TIR-NBS-LRR class); FUNCTIONS IN: transmembrane receptor activity, nucleoside-triphosphatase activity, nucleotide binding, ATP binding; INVOLVED IN: signal transduction, defense response, apoptosis, innate immune response; LOCATED IN: intrinsic to membrane, endomembrane system; EXPRESSED IN: 21 plant structures; EXPRESSED …
Chr2	12S4_Chr2_nlr13	CC-NBARC-LRR	5534914	5537373	12S4_Chr2_004766	5536063	5537563	NB-ARC domain	NA	Putative disease resistance protein RGA3	Uncharacterized protein	AT3G14470.1	NB-ARC domain-containing disease resistance protein NB-ARC domain-containing disease resistance protein; FUNCTIONS IN: protein binding; INVOLVED IN: apoptosis, defense response; LOCATED IN: endomembrane system; EXPRESSED IN: 23 plant structures; EXPRESSED DURING: 14 growth stages; CONTAINS InterPro DOMAIN/s: Leucine-rich repeat-containing protein (InterPro:IPR015766), NB-ARC (InterPro:IPR002182),…
Chr2	12S4_Chr2_nlr13	CC-NBARC-LRR	5534914	5537373	12S4_Chr2_004767	5533654	5536061	NA	disease resistance protein RGA3	Disease resistance protein RGA2	Uncharacterized protein	AT3G14460.1	LRR and NB-ARC domains-containing disease resistance protein LRR and NB-ARC domains-containing disease resistance protein; FUNCTIONS IN: ATP binding; INVOLVED IN: apoptosis, defense response; CONTAINS InterPro DOMAIN/s: NB-ARC (InterPro:IPR002182), Leucine-rich repeat (InterPro:IPR001611), Disease resistance protein (InterPro:IPR000767); BEST Arabidopsis thaliana protein match is: NB-ARC domain-c…
Chr2	12S4_Chr2_nlr2	NBARC-LRR	14998663	15001569	12S4_Chr2_000632	14997065	15001971	NB-ARC domain	disease resistance protein RGA4	Putative disease resistance protein RGA4	Uncharacterized protein	AT3G14470.1	NB-ARC domain-containing disease resistance protein NB-ARC domain-containing disease resistance protein; FUNCTIONS IN: protein binding; INVOLVED IN: apoptosis, defense response; LOCATED IN: endomembrane system; EXPRESSED IN: 23 plant structures; EXPRESSED DURING: 14 growth stages; CONTAINS InterPro DOMAIN/s: Leucine-rich repeat-containing protein (InterPro:IPR015766), NB-ARC (InterPro:IPR002182),…
Chr2	12S4_Chr2_nlr3	CC-NBARC-LRR	98503203	98506584	12S4_Chr2_001915	98503097	98509899	NB-ARC domain	disease resistance protein RGA2like	Disease resistance protein RGA2	Uncharacterized protein	AT3G14470.1	NB-ARC domain-containing disease resistance protein NB-ARC domain-containing disease resistance protein; FUNCTIONS IN: protein binding; INVOLVED IN: apoptosis, defense response; LOCATED IN: endomembrane system; EXPRESSED IN: 23 plant structures; EXPRESSED DURING: 14 growth stages; CONTAINS InterPro DOMAIN/s: Leucine-rich repeat-containing protein (InterPro:IPR015766), NB-ARC (InterPro:IPR002182),…
Chr2	12S4_Chr2_nlr4	NBARC-LRR	139699490	139701148	12S4_Chr2_002271	139698991	139699953	NA	SOVF_181580	NA	Uncharacterized protein	AT2G44640.1	FUNCTIONS IN: molecular_function unknown; INVOLVED IN: biological_process unknown; LOCATED IN: mitochondrion, chloroplast, plasma membrane, plastid, chloroplast envelope; EXPRESSED IN: 23 plant structures; EXPRESSED DURING: 13 growth stages; CONTAINS InterPro DOMAIN/s: Protein of unknown function DUF3769 (InterPro:IPR022244); BEST Arabidopsis thaliana protein match is: pigment defective 320 (TAIR…
Chr2	12S4_Chr2_nlr4	NBARC-LRR	139699490	139701148	12S4_Chr2_002272	139700548	139702466	NA	LOC110778944	Putative disease resistance protein RGA1	Uncharacterized protein	AT3G14470.1	NB-ARC domain-containing disease resistance protein NB-ARC domain-containing disease resistance protein; FUNCTIONS IN: protein binding; INVOLVED IN: apoptosis, defense response; LOCATED IN: endomembrane system; EXPRESSED IN: 23 plant structures; EXPRESSED DURING: 14 growth stages; CONTAINS InterPro DOMAIN/s: Leucine-rich repeat-containing protein (InterPro:IPR015766), NB-ARC (InterPro:IPR002182),…
Chr2	12S4_Chr2_nlr5	NBARC-LRR	147540573	147542615	12S4_Chr2_002406	147536530	147548950	Leucine rich repeat	probable disease resistance protein At1g12280	Disease resistance protein RPS5	AAA domain-containing protein	AT1G12220.2	Disease resistance protein (CC-NBS-LRR class) family Resistance gene, mediates resistance against the bacterial pathogen Pseudomonas syringae. Contains a putative nucleotide binding site composed of kinase-1a (or P-loop), kinase-2a, and putative kinase-3a domains, 13 imperfect leucine-rich repeats, a potential leucine zipper, and two uncharacterized motifs that are well conserved in products of p…
Chr2	12S4_Chr2_nlr6	NBARC-LRR	147555860	147557308	12S4_Chr2_002407	147551356	147566098	NB-ARC domain	probable disease resistance protein At1g61300	Disease resistance protein At4g27190	NB-ARC domain-containing protein	AT4G27190.1	NB-ARC domain-containing disease resistance protein NB-ARC domain-containing disease resistance protein; FUNCTIONS IN: nucleoside-triphosphatase activity, nucleotide binding, ATP binding; INVOLVED IN: apoptosis, defense response; LOCATED IN: cellular_component unknown; CONTAINS InterPro DOMAIN/s: ATPase, AAA+ type, core (InterPro:IPR003593), NB-ARC (InterPro:IPR002182), Disease resistance protein…
Chr2	12S4_Chr2_nlr7	CC-NBARC-LRR	116252678	116255955	12S4_Chr2_002934	116253258	116256204	NB-ARC domain	disease resistance protein RGA3	Putative disease resistance protein RGA1	NBS-LRR type resistance protein	AT3G14470.1	NB-ARC domain-containing disease resistance protein NB-ARC domain-containing disease resistance protein; FUNCTIONS IN: protein binding; INVOLVED IN: apoptosis, defense response; LOCATED IN: endomembrane system; EXPRESSED IN: 23 plant structures; EXPRESSED DURING: 14 growth stages; CONTAINS InterPro DOMAIN/s: Leucine-rich repeat-containing protein (InterPro:IPR015766), NB-ARC (InterPro:IPR002182),…
Chr2	12S4_Chr2_nlr7	CC-NBARC-LRR	116252678	116255955	12S4_Chr2_002935	116252375	116253252	NA	disease resistance protein RGA3	Disease resistance protein RGA2	Rx_N domain-containing protein	AT1G65850.2	Disease resistance protein (TIR-NBS-LRR class) family Disease resistance protein (TIR-NBS-LRR class) family; FUNCTIONS IN: transmembrane receptor activity, ATP binding; INVOLVED IN: signal transduction, apoptosis, defense response, innate immune response; LOCATED IN: intrinsic to membrane; EXPRESSED IN: 8 plant structures; EXPRESSED DURING: LP.04 four leaves visible, 4 anthesis, LP.02 two leaves …
Chr2	12S4_Chr2_nlr8	CC-NBARC-LRR	6708398	6712420	12S4_Chr2_004702	6708084	6712821	NB-ARC domain	disease resistance protein RGA1	Putative disease resistance protein RGA4	Uncharacterized protein	AT3G14470.1	NB-ARC domain-containing disease resistance protein NB-ARC domain-containing disease resistance protein; FUNCTIONS IN: protein binding; INVOLVED IN: apoptosis, defense response; LOCATED IN: endomembrane system; EXPRESSED IN: 23 plant structures; EXPRESSED DURING: 14 growth stages; CONTAINS InterPro DOMAIN/s: Leucine-rich repeat-containing protein (InterPro:IPR015766), NB-ARC (InterPro:IPR002182),…
Chr2	12S4_Chr2_nlr9	CC-NBARC-LRR	5582596	5585898	12S4_Chr2_004760	5582272	5585975	Rx N-terminal domain	disease resistance protein RGA4	Putative disease resistance protein RGA4	Uncharacterized protein	AT3G14470.1	NB-ARC domain-containing disease resistance protein NB-ARC domain-containing disease resistance protein; FUNCTIONS IN: protein binding; INVOLVED IN: apoptosis, defense response; LOCATED IN: endomembrane system; EXPRESSED IN: 23 plant structures; EXPRESSED DURING: 14 growth stages; CONTAINS InterPro DOMAIN/s: Leucine-rich repeat-containing protein (InterPro:IPR015766), NB-ARC (InterPro:IPR002182),…
Chr3	12S4_Chr3_nlr1	CC-NBARC-LRR	2198779	2201685	12S4_Chr3_000028	2198487	2203016	Rx N-terminal domain	disease resistance protein RGA3	Putative disease resistance protein RGA4	NBS-LRR type resistance protein	AT3G14470.1	NB-ARC domain-containing disease resistance protein NB-ARC domain-containing disease resistance protein; FUNCTIONS IN: protein binding; INVOLVED IN: apoptosis, defense response; LOCATED IN: endomembrane system; EXPRESSED IN: 23 plant structures; EXPRESSED DURING: 14 growth stages; CONTAINS InterPro DOMAIN/s: Leucine-rich repeat-containing protein (InterPro:IPR015766), NB-ARC (InterPro:IPR002182),…
Chr3	12S4_Chr3_nlr10	CC-NBARC-LRR	39138259	39141240	12S4_Chr3_001495	39137064	39143485	Rx N-terminal domain	disease resistance protein RGA2like	Disease resistance protein RGA2	NBS-LRR type resistance protein	AT3G14470.1	NB-ARC domain-containing disease resistance protein NB-ARC domain-containing disease resistance protein; FUNCTIONS IN: protein binding; INVOLVED IN: apoptosis, defense response; LOCATED IN: endomembrane system; EXPRESSED IN: 23 plant structures; EXPRESSED DURING: 14 growth stages; CONTAINS InterPro DOMAIN/s: Leucine-rich repeat-containing protein (InterPro:IPR015766), NB-ARC (InterPro:IPR002182),…
Chr3	12S4_Chr3_nlr11	CC-NBARC-LRR	44875919	44879381	12S4_Chr3_001610	44875736	44879864	Rx N-terminal domain	disease resistance protein RGA3	Putative disease resistance protein RGA3	Uncharacterized protein	AT3G14470.1	NB-ARC domain-containing disease resistance protein NB-ARC domain-containing disease resistance protein; FUNCTIONS IN: protein binding; INVOLVED IN: apoptosis, defense response; LOCATED IN: endomembrane system; EXPRESSED IN: 23 plant structures; EXPRESSED DURING: 14 growth stages; CONTAINS InterPro DOMAIN/s: Leucine-rich repeat-containing protein (InterPro:IPR015766), NB-ARC (InterPro:IPR002182),…
Chr3	12S4_Chr3_nlr12	NBARC-LRR	51428873	51431353	12S4_Chr3_001695	51428291	51431882	NB-ARC domain	disease resistance protein RGA2like	Disease resistance protein RGA2	Rx_N domain-containing protein	AT3G14470.1	NB-ARC domain-containing disease resistance protein NB-ARC domain-containing disease resistance protein; FUNCTIONS IN: protein binding; INVOLVED IN: apoptosis, defense response; LOCATED IN: endomembrane system; EXPRESSED IN: 23 plant structures; EXPRESSED DURING: 14 growth stages; CONTAINS InterPro DOMAIN/s: Leucine-rich repeat-containing protein (InterPro:IPR015766), NB-ARC (InterPro:IPR002182),…
Chr3	12S4_Chr3_nlr13	CC-NBARC-LRR	51585943	51588377	12S4_Chr3_001697	51585903	51587237	NB-ARC domain	disease resistance protein RGA4	Putative disease resistance protein RGA4	Uncharacterized protein	AT3G14470.1	NB-ARC domain-containing disease resistance protein NB-ARC domain-containing disease resistance protein; FUNCTIONS IN: protein binding; INVOLVED IN: apoptosis, defense response; LOCATED IN: endomembrane system; EXPRESSED IN: 23 plant structures; EXPRESSED DURING: 14 growth stages; CONTAINS InterPro DOMAIN/s: Leucine-rich repeat-containing protein (InterPro:IPR015766), NB-ARC (InterPro:IPR002182),…
Chr3	12S4_Chr3_nlr13	CC-NBARC-LRR	51585943	51588377	12S4_Chr3_001698	51587239	51588081	NA	cationH(+) antiporter 15like	Putative disease resistance protein RGA4	Uncharacterized protein	AT3G14460.1	LRR and NB-ARC domains-containing disease resistance protein LRR and NB-ARC domains-containing disease resistance protein; FUNCTIONS IN: ATP binding; INVOLVED IN: apoptosis, defense response; CONTAINS InterPro DOMAIN/s: NB-ARC (InterPro:IPR002182), Leucine-rich repeat (InterPro:IPR001611), Disease resistance protein (InterPro:IPR000767); BEST Arabidopsis thaliana protein match is: NB-ARC domain-c…
Chr3	12S4_Chr3_nlr13	CC-NBARC-LRR	51585943	51588377	12S4_Chr3_001699	51588083	51591219	Sodium/hydrogen exchanger family	cationH(+) antiporter 15like	Cation/H(+) antiporter 15	Na_H_Exchanger domain-containing protein	AT2G13620.1	cation/hydrogen exchanger 15 member of Putative Na+/H+ antiporter family cation/hydrogen exchanger 15 (CHX15); FUNCTIONS IN: monovalent cation:hydrogen antiporter activity, sodium:hydrogen antiporter activity; INVOLVED IN: cation transport; LOCATED IN: integral to membrane; EXPRESSED IN: male gametophyte, flower, pollen tube; EXPRESSED DURING: L mature pollen stage, M germinated pollen stage, 4 a…
Chr3	12S4_Chr3_nlr14	NBARC-LRR	67641333	67643930	12S4_Chr3_001865	67634835	67645939	NB-ARC domain	disease resistance protein At3g14460	Putative disease resistance RPP13-like protein 1	Rx_N domain-containing protein	AT3G14470.1	NB-ARC domain-containing disease resistance protein NB-ARC domain-containing disease resistance protein; FUNCTIONS IN: protein binding; INVOLVED IN: apoptosis, defense response; LOCATED IN: endomembrane system; EXPRESSED IN: 23 plant structures; EXPRESSED DURING: 14 growth stages; CONTAINS InterPro DOMAIN/s: Leucine-rich repeat-containing protein (InterPro:IPR015766), NB-ARC (InterPro:IPR002182),…
Chr3	12S4_Chr3_nlr15	NBARC-LRR	75013199	75013800	12S4_Chr3_001967	75006967	75015210	Plant transposase (Ptta/En/Spm family)	NA	NA	Uncharacterized protein	NA	NA
Chr3	12S4_Chr3_nlr16	NBARC-LRR	115143779	115145998	12S4_Chr3_002269	115139877	115146462	NB-ARC domain	SOVF_051490	Putative disease resistance protein RGA4	NB-ARC domain-containing protein	AT3G14470.1	NB-ARC domain-containing disease resistance protein NB-ARC domain-containing disease resistance protein; FUNCTIONS IN: protein binding; INVOLVED IN: apoptosis, defense response; LOCATED IN: endomembrane system; EXPRESSED IN: 23 plant structures; EXPRESSED DURING: 14 growth stages; CONTAINS InterPro DOMAIN/s: Leucine-rich repeat-containing protein (InterPro:IPR015766), NB-ARC (InterPro:IPR002182),…
Chr3	12S4_Chr3_nlr17	NBARC-LRR	123531795	123534035	12S4_Chr3_002358	123524229	123534643	WRKY DNA -binding domain	SOVF_046520 isoform A	Probable disease resistance protein At4g27220	WRKY domain-containing protein	AT4G27220.1	NB-ARC domain-containing disease resistance protein NB-ARC domain-containing disease resistance protein; FUNCTIONS IN: ATP binding; INVOLVED IN: defense response, apoptosis; CONTAINS InterPro DOMAIN/s: NB-ARC (InterPro:IPR002182), Leucine-rich repeat (InterPro:IPR001611), Disease resistance protein (InterPro:IPR000767); BEST Arabidopsis thaliana protein match is: NB-ARC domain-containing disease …
Chr3	12S4_Chr3_nlr18	NBARC-LRR	123636241	123638735	12S4_Chr3_002359	123628759	123637358	NB-ARC domain	SOVF_046520 isoform B	Probable disease resistance protein At1g15890	WRKY domain-containing protein	AT1G15890.1	Disease resistance protein (CC-NBS-LRR class) family Disease resistance protein (CC-NBS-LRR class) family; FUNCTIONS IN: ATP binding; INVOLVED IN: N-terminal protein myristoylation, apoptosis, defense response; LOCATED IN: cellular_component unknown; EXPRESSED IN: 8 plant structures; EXPRESSED DURING: 6 growth stages; CONTAINS InterPro DOMAIN/s: NB-ARC (InterPro:IPR002182), Leucine-rich repeat (I…
Chr3	12S4_Chr3_nlr18	NBARC-LRR	123636241	123638735	12S4_Chr3_002360	123637360	123639097	NA	probable disease resistance protein At4g27220	Disease resistance protein At4g27190	WRKY domain-containing protein	AT4G27190.1	NB-ARC domain-containing disease resistance protein NB-ARC domain-containing disease resistance protein; FUNCTIONS IN: nucleoside-triphosphatase activity, nucleotide binding, ATP binding; INVOLVED IN: apoptosis, defense response; LOCATED IN: cellular_component unknown; CONTAINS InterPro DOMAIN/s: ATPase, AAA+ type, core (InterPro:IPR003593), NB-ARC (InterPro:IPR002182), Disease resistance protein…
Chr3	12S4_Chr3_nlr19	NBARC-LRR	123579111	123581347	12S4_Chr3_002635	123579217	123583757	NB-ARC domain	NA	Disease resistance protein UNI	NB-ARC domain-containing protein	AT1G61180.1	LRR and NB-ARC domains-containing disease resistance protein LRR and NB-ARC domains-containing disease resistance protein; FUNCTIONS IN: ATP binding; INVOLVED IN: apoptosis, defense response; LOCATED IN: plasma membrane; EXPRESSED IN: cultured cell; CONTAINS InterPro DOMAIN/s: Leucine-rich repeat-containing protein (InterPro:IPR015766), NB-ARC (InterPro:IPR002182), Leucine-rich repeat (InterPro:I…
Chr3	12S4_Chr3_nlr19	NBARC-LRR	123579111	123581347	12S4_Chr3_002636	123578911	123579189	NA	disease resistance protein RPS2like	Disease resistance protein RPS2	NB-ARC domain-containing protein	AT4G26090.1	NB-ARC domain-containing disease resistance protein Encodes a plasma membrane protein with leucine-rich repeat, leucine zipper, and P loop domains that confers resistance to Pseudomonas syringae infection by interacting with the avirulence gene avrRpt2. RPS2 protein interacts directly with plasma membrane associated protein RIN4 and this interaction is disrupted by avrRpt2. RESISTANT TO P. SYRING…
Chr3	12S4_Chr3_nlr2	TIR-NBARC	8567464	8568231	12S4_Chr3_000352	8562873	8570059	NB-ARC domain	SOVF_034540	Putative disease resistance protein At1g63350	NB-ARC domain-containing protein	AT1G63350.1	Disease resistance protein (CC-NBS-LRR class) family Disease resistance protein (CC-NBS-LRR class) family; FUNCTIONS IN: ATP binding; INVOLVED IN: N-terminal protein myristoylation, defense response; LOCATED IN: cellular_component unknown; EXPRESSED IN: 6 plant structures; EXPRESSED DURING: LP.06 six leaves visible, LP.04 four leaves visible, 4 anthesis, LP.08 eight leaves visible; CONTAINS Inter…
Chr3	12S4_Chr3_nlr20	NBARC-LRR	123474209	123476452	12S4_Chr3_002640	123476447	123479046	NA	disease resistance protein RPS2like	NA	NB-ARC domain-containing protein	NA	NA
Chr3	12S4_Chr3_nlr20	NBARC-LRR	123474209	123476452	12S4_Chr3_002641	123473749	123476445	NB-ARC domain	disease resistance protein RPS2like	Disease resistance protein At4g27190	NB-ARC domain-containing protein	AT4G27190.1	NB-ARC domain-containing disease resistance protein NB-ARC domain-containing disease resistance protein; FUNCTIONS IN: nucleoside-triphosphatase activity, nucleotide binding, ATP binding; INVOLVED IN: apoptosis, defense response; LOCATED IN: cellular_component unknown; CONTAINS InterPro DOMAIN/s: ATPase, AAA+ type, core (InterPro:IPR003593), NB-ARC (InterPro:IPR002182), Disease resistance protein…
Chr3	12S4_Chr3_nlr21	CC-NBARC-LRR	91130577	91133042	12S4_Chr3_002906	91128605	91134979	Rx N-terminal domain	SOVF_036910	Putative disease resistance protein RGA1	Uncharacterized protein	AT3G14470.1	NB-ARC domain-containing disease resistance protein NB-ARC domain-containing disease resistance protein; FUNCTIONS IN: protein binding; INVOLVED IN: apoptosis, defense response; LOCATED IN: endomembrane system; EXPRESSED IN: 23 plant structures; EXPRESSED DURING: 14 growth stages; CONTAINS InterPro DOMAIN/s: Leucine-rich repeat-containing protein (InterPro:IPR015766), NB-ARC (InterPro:IPR002182),…
Chr3	12S4_Chr3_nlr22	CC-NBARC	70590352	70591865	12S4_Chr3_003109	70576155	70591912	NB-ARC domain	NA	Putative disease resistance protein At3g14460	Uncharacterized protein	AT3G14460.1	LRR and NB-ARC domains-containing disease resistance protein LRR and NB-ARC domains-containing disease resistance protein; FUNCTIONS IN: ATP binding; INVOLVED IN: apoptosis, defense response; CONTAINS InterPro DOMAIN/s: NB-ARC (InterPro:IPR002182), Leucine-rich repeat (InterPro:IPR001611), Disease resistance protein (InterPro:IPR000767); BEST Arabidopsis thaliana protein match is: NB-ARC domain-c…
Chr3	12S4_Chr3_nlr23	CC-NBARC	56771542	56773584	S12S4m117330	56771739	56773019	NB-ARC domain	disease resistance RPP13like protein 3	Putative disease resistance RPP13-like protein 3	Uncharacterized protein	AT3G46730.1	NB-ARC domain-containing disease resistance protein NB-ARC domain-containing disease resistance protein; FUNCTIONS IN: ATP binding; INVOLVED IN: defense response, apoptosis; LOCATED IN: endomembrane system; CONTAINS InterPro DOMAIN/s: NB-ARC (InterPro:IPR002182), Disease resistance protein (InterPro:IPR000767); BEST Arabidopsis thaliana protein match is: NB-ARC domain-containing disease resistanc…
Chr3	12S4_Chr3_nlr24	NBARC	56248987	56249820	12S4_Chr3_003291	56248930	56249956	NB-ARC domain	disease resistance RPP13like protein 1	Putative disease resistance protein RGA3	Uncharacterized protein	AT3G14470.1	NB-ARC domain-containing disease resistance protein NB-ARC domain-containing disease resistance protein; FUNCTIONS IN: protein binding; INVOLVED IN: apoptosis, defense response; LOCATED IN: endomembrane system; EXPRESSED IN: 23 plant structures; EXPRESSED DURING: 14 growth stages; CONTAINS InterPro DOMAIN/s: Leucine-rich repeat-containing protein (InterPro:IPR015766), NB-ARC (InterPro:IPR002182),…
Chr3	12S4_Chr3_nlr25	CC-NBARC	19123456	19124916	12S4_Chr3_004254	19121602	19125005	Rx N-terminal domain	disease resistance protein RPP13like	Disease resistance protein RPP13	Uncharacterized protein	AT3G46530.1	NB-ARC domain-containing disease resistance protein Confers resistance to the biotrophic oomycete, Peronospora parasitica. Encodes an NBS-LRR type R protein with a putative amino-terminal leucine zipper. Fungal protein ATR13 induces RPP13 gene expression and disease resistance. RECOGNITION OF PERONOSPORA PARASITICA 13 (RPP13); FUNCTIONS IN: ATP binding; INVOLVED IN: defense response, incompatible…
Chr3	12S4_Chr3_nlr26	CC-NBARC-LRR	16944770	16948479	12S4_Chr3_004346	16944696	16948597	NB-ARC domain	NA	Putative disease resistance protein At1g50180	Uncharacterized protein	AT1G50180.1	NB-ARC domain-containing disease resistance protein NB-ARC domain-containing disease resistance protein; FUNCTIONS IN: ATP binding; INVOLVED IN: apoptosis, defense response; LOCATED IN: cellular_component unknown; EXPRESSED IN: shoot; CONTAINS InterPro DOMAIN/s: NB-ARC (InterPro:IPR002182), Disease resistance protein (InterPro:IPR000767); BEST Arabidopsis thaliana protein match is: Disease resist…
Chr3	12S4_Chr3_nlr27	TIR-NBARC-LRR	14619279	14623700	12S4_Chr3_004481	14618030	14623980	TIR domain	disease resistance protein TAO1like	Disease resistance protein RPV1	TIR domain-containing protein	AT1G27180.1	disease resistance protein (TIR-NBS-LRR class), putative disease resistance protein (TIR-NBS-LRR class), putative; FUNCTIONS IN: transmembrane receptor activity, ATP binding; INVOLVED IN: signal transduction, apoptosis, defense response, innate immune response; LOCATED IN: intrinsic to membrane; CONTAINS InterPro DOMAIN/s: NB-ARC (InterPro:IPR002182), Leucine-rich repeat, typical subtype (InterPr…
Chr3	12S4_Chr3_nlr28	NBARC-LRR	9991056	9993779	12S4_Chr3_004753	9990768	9994564	NB-ARC domain	disease resistance protein RGA3	Putative disease resistance protein RGA4	Uncharacterized protein	AT3G14470.1	NB-ARC domain-containing disease resistance protein NB-ARC domain-containing disease resistance protein; FUNCTIONS IN: protein binding; INVOLVED IN: apoptosis, defense response; LOCATED IN: endomembrane system; EXPRESSED IN: 23 plant structures; EXPRESSED DURING: 14 growth stages; CONTAINS InterPro DOMAIN/s: Leucine-rich repeat-containing protein (InterPro:IPR015766), NB-ARC (InterPro:IPR002182),…
Chr3	12S4_Chr3_nlr29	NBARC	8639905	8640060	12S4_Chr3_004826	8637387	8641221	NB-ARC domain	probable disease resistance protein At1g52660	Probable disease resistance protein At1g52660	NB-ARC domain-containing protein	AT1G52660.1	P-loop containing nucleoside triphosphate hydrolases superfamily protein P-loop containing nucleoside triphosphate hydrolases superfamily protein; FUNCTIONS IN: ATP binding; INVOLVED IN: defense response, apoptosis; EXPRESSED IN: root; CONTAINS InterPro DOMAIN/s: NB-ARC (InterPro:IPR002182), Disease resistance protein (InterPro:IPR000767); BEST Arabidopsis thaliana protein match is: P-loop contai…
Chr3	12S4_Chr3_nlr3	NBARC	8582149	8582712	12S4_Chr3_000353	8580643	8583129	NB-ARC domain	probable disease resistance protein At5g43740	Probable disease resistance protein At5g43740	NB-ARC domain-containing protein	AT5G43740.2	Disease resistance protein (CC-NBS-LRR class) family Disease resistance protein (CC-NBS-LRR class) family; FUNCTIONS IN: ATP binding; INVOLVED IN: defense response, apoptosis; LOCATED IN: endomembrane system; EXPRESSED IN: 22 plant structures; EXPRESSED DURING: 13 growth stages; CONTAINS InterPro DOMAIN/s: NB-ARC (InterPro:IPR002182), Disease resistance protein (InterPro:IPR000767); BEST Arabidop…
Chr3	12S4_Chr3_nlr30	NBARC	8623339	8624265	12S4_Chr3_004827	8623158	8625300	NB-ARC domain	SOVF_067990	Disease resistance protein RPS5	NB-ARC domain-containing protein	AT1G12220.2	Disease resistance protein (CC-NBS-LRR class) family Resistance gene, mediates resistance against the bacterial pathogen Pseudomonas syringae. Contains a putative nucleotide binding site composed of kinase-1a (or P-loop), kinase-2a, and putative kinase-3a domains, 13 imperfect leucine-rich repeats, a potential leucine zipper, and two uncharacterized motifs that are well conserved in products of p…
Chr3	12S4_Chr3_nlr31	NBARC	8594163	8594726	12S4_Chr3_004829	8593691	8596590	NB-ARC domain	probable disease resistance protein At4g27220	Probable disease resistance protein At5g43730	NB-ARC domain-containing protein	AT5G43730.1	Disease resistance protein (CC-NBS-LRR class) family Disease resistance protein (CC-NBS-LRR class) family; FUNCTIONS IN: ATP binding; INVOLVED IN: defense response, apoptosis; LOCATED IN: endomembrane system; EXPRESSED IN: 18 plant structures; EXPRESSED DURING: 9 growth stages; CONTAINS InterPro DOMAIN/s: NB-ARC (InterPro:IPR002182), Disease resistance protein (InterPro:IPR000767); BEST Arabidops…
Chr3	12S4_Chr3_nlr32	NBARC-LRR	8586137	8588368	12S4_Chr3_004830	8584483	8589657	Leucine rich repeat	probable disease resistance protein At4g27220	Probable disease resistance protein At4g27220	NB-ARC domain-containing protein	AT4G27220.1	NB-ARC domain-containing disease resistance protein NB-ARC domain-containing disease resistance protein; FUNCTIONS IN: ATP binding; INVOLVED IN: defense response, apoptosis; CONTAINS InterPro DOMAIN/s: NB-ARC (InterPro:IPR002182), Leucine-rich repeat (InterPro:IPR001611), Disease resistance protein (InterPro:IPR000767); BEST Arabidopsis thaliana protein match is: NB-ARC domain-containing disease …
Chr3	12S4_Chr3_nlr33	NBARC	8574514	8575068	12S4_Chr3_004831	8574034	8576483	NB-ARC domain	probable disease resistance protein At1g52660	Probable disease resistance protein At1g52660	NB-ARC domain-containing protein	AT1G52660.1	P-loop containing nucleoside triphosphate hydrolases superfamily protein P-loop containing nucleoside triphosphate hydrolases superfamily protein; FUNCTIONS IN: ATP binding; INVOLVED IN: defense response, apoptosis; EXPRESSED IN: root; CONTAINS InterPro DOMAIN/s: NB-ARC (InterPro:IPR002182), Disease resistance protein (InterPro:IPR000767); BEST Arabidopsis thaliana protein match is: P-loop contai…
Chr3	12S4_Chr3_nlr34	NBARC-LRR	8555131	8557047	12S4_Chr3_004833	8554407	8557753	Leucine rich repeat	probable disease resistance protein At4g27220	Probable disease resistance protein At4g27220	NB-ARC domain-containing protein	AT4G27220.1	NB-ARC domain-containing disease resistance protein NB-ARC domain-containing disease resistance protein; FUNCTIONS IN: ATP binding; INVOLVED IN: defense response, apoptosis; CONTAINS InterPro DOMAIN/s: NB-ARC (InterPro:IPR002182), Leucine-rich repeat (InterPro:IPR001611), Disease resistance protein (InterPro:IPR000767); BEST Arabidopsis thaliana protein match is: NB-ARC domain-containing disease …
Chr3	12S4_Chr3_nlr4	NBARC	8591342	8591905	12S4_Chr3_000354	8589681	8592903	NB-ARC domain	LOW QUALITY PROTEIN: probable disease resistance protein At1g52660	Disease resistance protein RPS2	NB-ARC domain-containing protein	AT4G26090.1	NB-ARC domain-containing disease resistance protein Encodes a plasma membrane protein with leucine-rich repeat, leucine zipper, and P loop domains that confers resistance to Pseudomonas syringae infection by interacting with the avirulence gene avrRpt2. RPS2 protein interacts directly with plasma membrane associated protein RIN4 and this interaction is disrupted by avrRpt2. RESISTANT TO P. SYRING…
Chr3	12S4_Chr3_nlr5	NBARC-LRR	8614852	8616852	12S4_Chr3_000356	8612656	8616914	Leucine rich repeat	SOVF_067980	Disease resistance protein RPS2	NB-ARC domain-containing protein	AT4G26090.1	NB-ARC domain-containing disease resistance protein Encodes a plasma membrane protein with leucine-rich repeat, leucine zipper, and P loop domains that confers resistance to Pseudomonas syringae infection by interacting with the avirulence gene avrRpt2. RPS2 protein interacts directly with plasma membrane associated protein RIN4 and this interaction is disrupted by avrRpt2. RESISTANT TO P. SYRING…
Chr3	12S4_Chr3_nlr6	CC-NBARC-LRR	17814604	17818017	12S4_Chr3_000789	17813790	17828037	NB-ARC domain	disease resistance protein RGA3	Putative disease resistance protein RGA4	Rx_N domain-containing protein	AT3G14470.1	NB-ARC domain-containing disease resistance protein NB-ARC domain-containing disease resistance protein; FUNCTIONS IN: protein binding; INVOLVED IN: apoptosis, defense response; LOCATED IN: endomembrane system; EXPRESSED IN: 23 plant structures; EXPRESSED DURING: 14 growth stages; CONTAINS InterPro DOMAIN/s: Leucine-rich repeat-containing protein (InterPro:IPR015766), NB-ARC (InterPro:IPR002182),…
Chr3	12S4_Chr3_nlr7	CC-NBARC-LRR	22308986	22311990	12S4_Chr3_000995	22308789	22310219	NB-ARC domain	disease resistance protein RGA3	Putative disease resistance protein RGA3	Rx_N domain-containing protein	AT3G14470.1	NB-ARC domain-containing disease resistance protein NB-ARC domain-containing disease resistance protein; FUNCTIONS IN: protein binding; INVOLVED IN: apoptosis, defense response; LOCATED IN: endomembrane system; EXPRESSED IN: 23 plant structures; EXPRESSED DURING: 14 growth stages; CONTAINS InterPro DOMAIN/s: Leucine-rich repeat-containing protein (InterPro:IPR015766), NB-ARC (InterPro:IPR002182),…
Chr3	12S4_Chr3_nlr7	CC-NBARC-LRR	22308986	22311990	12S4_Chr3_000996	22310221	22314490	NA	NA	Putative disease resistance protein RGA1	Rx_N domain-containing protein	AT3G14460.1	LRR and NB-ARC domains-containing disease resistance protein LRR and NB-ARC domains-containing disease resistance protein; FUNCTIONS IN: ATP binding; INVOLVED IN: apoptosis, defense response; CONTAINS InterPro DOMAIN/s: NB-ARC (InterPro:IPR002182), Leucine-rich repeat (InterPro:IPR001611), Disease resistance protein (InterPro:IPR000767); BEST Arabidopsis thaliana protein match is: NB-ARC domain-c…
Chr3	12S4_Chr3_nlr8	CC-NBARC-LRR	22318485	22321241	12S4_Chr3_000998	22317149	22323649	Rx N-terminal domain	NA	Probable disease resistance protein RXW24L	F-box domain-containing protein	AT1G58410.1	Disease resistance protein (CC-NBS-LRR class) family Disease resistance protein (CC-NBS-LRR class) family; FUNCTIONS IN: ATP binding; INVOLVED IN: defense response, apoptosis; LOCATED IN: cellular_component unknown; EXPRESSED IN: 7 plant structures; EXPRESSED DURING: F mature embryo stage, petal differentiation and expansion stage, D bilateral stage; CONTAINS InterPro DOMAIN/s: NB-ARC (InterPro:I…
Chr3	12S4_Chr3_nlr9	CC-NBARC-LRR	23083031	23087164	12S4_Chr3_001032	23082799	23087445	NB-ARC domain	disease resistance protein RGA3	Putative disease resistance protein RGA3	Uncharacterized protein	AT3G14470.1	NB-ARC domain-containing disease resistance protein NB-ARC domain-containing disease resistance protein; FUNCTIONS IN: protein binding; INVOLVED IN: apoptosis, defense response; LOCATED IN: endomembrane system; EXPRESSED IN: 23 plant structures; EXPRESSED DURING: 14 growth stages; CONTAINS InterPro DOMAIN/s: Leucine-rich repeat-containing protein (InterPro:IPR015766), NB-ARC (InterPro:IPR002182),…
Chr4	12S4_Chr4_nlr1	CC-NBARC-LRR	1019408	1021354	12S4_Chr4_000057	1014967	1024764	NB-ARC domain	disease resistance protein RGA2like	Disease resistance protein RGA2	NBS-LRR type resistance protein	AT3G14470.1	NB-ARC domain-containing disease resistance protein NB-ARC domain-containing disease resistance protein; FUNCTIONS IN: protein binding; INVOLVED IN: apoptosis, defense response; LOCATED IN: endomembrane system; EXPRESSED IN: 23 plant structures; EXPRESSED DURING: 14 growth stages; CONTAINS InterPro DOMAIN/s: Leucine-rich repeat-containing protein (InterPro:IPR015766), NB-ARC (InterPro:IPR002182),…
Chr4	12S4_Chr4_nlr10	CC-NBARC-LRR	175381604	175384539	12S4_Chr4_003237	175383351	175384577	Rx N-terminal domain	disease resistance protein RGA3	Putative disease resistance protein RGA3	Uncharacterized protein	AT3G14470.1	NB-ARC domain-containing disease resistance protein NB-ARC domain-containing disease resistance protein; FUNCTIONS IN: protein binding; INVOLVED IN: apoptosis, defense response; LOCATED IN: endomembrane system; EXPRESSED IN: 23 plant structures; EXPRESSED DURING: 14 growth stages; CONTAINS InterPro DOMAIN/s: Leucine-rich repeat-containing protein (InterPro:IPR015766), NB-ARC (InterPro:IPR002182),…
Chr4	12S4_Chr4_nlr10	CC-NBARC-LRR	175381604	175384539	12S4_Chr4_003238	175380515	175383349	Leucine Rich Repeat	disease resistance protein RGA3	Putative disease resistance protein RGA4	Uncharacterized protein	AT3G14470.1	NB-ARC domain-containing disease resistance protein NB-ARC domain-containing disease resistance protein; FUNCTIONS IN: protein binding; INVOLVED IN: apoptosis, defense response; LOCATED IN: endomembrane system; EXPRESSED IN: 23 plant structures; EXPRESSED DURING: 14 growth stages; CONTAINS InterPro DOMAIN/s: Leucine-rich repeat-containing protein (InterPro:IPR015766), NB-ARC (InterPro:IPR002182),…
Chr4	12S4_Chr4_nlr11	CC-NBARC-LRR	175364478	175367843	12S4_Chr4_003239	175363899	175367986	Rx N-terminal domain	disease resistance protein RGA4	Putative disease resistance protein RGA4	Uncharacterized protein	AT3G14470.1	NB-ARC domain-containing disease resistance protein NB-ARC domain-containing disease resistance protein; FUNCTIONS IN: protein binding; INVOLVED IN: apoptosis, defense response; LOCATED IN: endomembrane system; EXPRESSED IN: 23 plant structures; EXPRESSED DURING: 14 growth stages; CONTAINS InterPro DOMAIN/s: Leucine-rich repeat-containing protein (InterPro:IPR015766), NB-ARC (InterPro:IPR002182),…
Chr4	12S4_Chr4_nlr12	CC-NBARC-LRR	175360528	175363194	12S4_Chr4_003240	175359684	175363431	Rx N-terminal domain	disease resistance protein RGA1	Putative disease resistance protein RGA1	Uncharacterized protein	AT3G14470.1	NB-ARC domain-containing disease resistance protein NB-ARC domain-containing disease resistance protein; FUNCTIONS IN: protein binding; INVOLVED IN: apoptosis, defense response; LOCATED IN: endomembrane system; EXPRESSED IN: 23 plant structures; EXPRESSED DURING: 14 growth stages; CONTAINS InterPro DOMAIN/s: Leucine-rich repeat-containing protein (InterPro:IPR015766), NB-ARC (InterPro:IPR002182),…
Chr4	12S4_Chr4_nlr13	CC-NBARC-LRR	174193884	174200815	12S4_Chr4_003269	174197355	174202193	NB-ARC domain	disease resistance protein RGA3	Putative disease resistance protein RGA4	NBS-LRR type resistance protein	AT3G14470.1	NB-ARC domain-containing disease resistance protein NB-ARC domain-containing disease resistance protein; FUNCTIONS IN: protein binding; INVOLVED IN: apoptosis, defense response; LOCATED IN: endomembrane system; EXPRESSED IN: 23 plant structures; EXPRESSED DURING: 14 growth stages; CONTAINS InterPro DOMAIN/s: Leucine-rich repeat-containing protein (InterPro:IPR015766), NB-ARC (InterPro:IPR002182),…
Chr4	12S4_Chr4_nlr13	CC-NBARC-LRR	174193884	174200815	12S4_Chr4_003270	174194196	174197353	Rx N-terminal domain	disease resistance protein RGA3	Putative disease resistance protein RGA4	Uncharacterized protein	AT3G14470.1	NB-ARC domain-containing disease resistance protein NB-ARC domain-containing disease resistance protein; FUNCTIONS IN: protein binding; INVOLVED IN: apoptosis, defense response; LOCATED IN: endomembrane system; EXPRESSED IN: 23 plant structures; EXPRESSED DURING: 14 growth stages; CONTAINS InterPro DOMAIN/s: Leucine-rich repeat-containing protein (InterPro:IPR015766), NB-ARC (InterPro:IPR002182),…
Chr4	12S4_Chr4_nlr13	CC-NBARC-LRR	174193884	174200815	12S4_Chr4_003271	174192563	174194194	NA	SOVF_188030	NA	Uncharacterized protein	NA	NA
Chr4	12S4_Chr4_nlr14	CC-NBARC-LRR	174187474	174190823	12S4_Chr4_003272	174186613	174191331	NB-ARC domain	disease resistance protein RGA4	Putative disease resistance protein RGA4	Rx_N domain-containing protein	AT3G14470.1	NB-ARC domain-containing disease resistance protein NB-ARC domain-containing disease resistance protein; FUNCTIONS IN: protein binding; INVOLVED IN: apoptosis, defense response; LOCATED IN: endomembrane system; EXPRESSED IN: 23 plant structures; EXPRESSED DURING: 14 growth stages; CONTAINS InterPro DOMAIN/s: Leucine-rich repeat-containing protein (InterPro:IPR015766), NB-ARC (InterPro:IPR002182),…
Chr4	12S4_Chr4_nlr16	NBARC-LRR	173899549	173902616	12S4_Chr4_003282	173898811	173906972	Rx N-terminal domain	NA	Putative disease resistance protein RGA4	Rx_N domain-containing protein	AT3G14470.1	NB-ARC domain-containing disease resistance protein NB-ARC domain-containing disease resistance protein; FUNCTIONS IN: protein binding; INVOLVED IN: apoptosis, defense response; LOCATED IN: endomembrane system; EXPRESSED IN: 23 plant structures; EXPRESSED DURING: 14 growth stages; CONTAINS InterPro DOMAIN/s: Leucine-rich repeat-containing protein (InterPro:IPR015766), NB-ARC (InterPro:IPR002182),…
Chr4	12S4_Chr4_nlr17	CC-NBARC-LRR	169541249	169543672	12S4_Chr4_003448	169541190	169543881	NB-ARC domain	disease resistance protein RGA1	Disease resistance protein RGA2	CC-NBS-LRR type resistance protein	AT3G14470.1	NB-ARC domain-containing disease resistance protein NB-ARC domain-containing disease resistance protein; FUNCTIONS IN: protein binding; INVOLVED IN: apoptosis, defense response; LOCATED IN: endomembrane system; EXPRESSED IN: 23 plant structures; EXPRESSED DURING: 14 growth stages; CONTAINS InterPro DOMAIN/s: Leucine-rich repeat-containing protein (InterPro:IPR015766), NB-ARC (InterPro:IPR002182),…
Chr4	12S4_Chr4_nlr18	CC-NBARC-LRR	163291780	163294329	12S4_Chr4_003626	163289524	163295467	Rx N-terminal domain	disease resistance protein RGA3	Disease resistance protein RGA2	NBS-LRR type resistance protein	AT3G14470.1	NB-ARC domain-containing disease resistance protein NB-ARC domain-containing disease resistance protein; FUNCTIONS IN: protein binding; INVOLVED IN: apoptosis, defense response; LOCATED IN: endomembrane system; EXPRESSED IN: 23 plant structures; EXPRESSED DURING: 14 growth stages; CONTAINS InterPro DOMAIN/s: Leucine-rich repeat-containing protein (InterPro:IPR015766), NB-ARC (InterPro:IPR002182),…
Chr4	12S4_Chr4_nlr19	CC-NBARC-LRR	144034621	144037026	12S4_Chr4_003961	144034224	144037370	NB-ARC domain	disease resistance protein RGA3	Putative disease resistance protein RGA3	Uncharacterized protein	AT3G14470.1	NB-ARC domain-containing disease resistance protein NB-ARC domain-containing disease resistance protein; FUNCTIONS IN: protein binding; INVOLVED IN: apoptosis, defense response; LOCATED IN: endomembrane system; EXPRESSED IN: 23 plant structures; EXPRESSED DURING: 14 growth stages; CONTAINS InterPro DOMAIN/s: Leucine-rich repeat-containing protein (InterPro:IPR015766), NB-ARC (InterPro:IPR002182),…
Chr4	12S4_Chr4_nlr2	NBARC-LRR	3723573	3725801	12S4_Chr4_000191	3723133	3723922	NB-ARC domain	disease resistance protein RGA3	Putative disease resistance protein RGA3	NB-ARC domain-containing protein	AT3G50950.1	HOPZ-ACTIVATED RESISTANCE 1 HOPZ-ACTIVATED RESISTANCE 1 (ZAR1); FUNCTIONS IN: ATP binding; INVOLVED IN: defense response, apoptosis; LOCATED IN: cellular_component unknown; EXPRESSED IN: 22 plant structures; EXPRESSED DURING: 13 growth stages; CONTAINS InterPro DOMAIN/s: NB-ARC (InterPro:IPR002182), Disease resistance protein (InterPro:IPR000767); BEST Arabidopsis thaliana protein match is: Disea…
Chr4	12S4_Chr4_nlr2	NBARC-LRR	3723573	3725801	12S4_Chr4_000192	3723924	3725866	Leucine rich repeat	disease resistance protein RGA3	Putative disease resistance protein RGA1	NB-ARC domain-containing protein	AT3G14470.1	NB-ARC domain-containing disease resistance protein NB-ARC domain-containing disease resistance protein; FUNCTIONS IN: protein binding; INVOLVED IN: apoptosis, defense response; LOCATED IN: endomembrane system; EXPRESSED IN: 23 plant structures; EXPRESSED DURING: 14 growth stages; CONTAINS InterPro DOMAIN/s: Leucine-rich repeat-containing protein (InterPro:IPR015766), NB-ARC (InterPro:IPR002182),…
Chr4	12S4_Chr4_nlr20	NBARC-LRR	142219607	142224130	12S4_Chr4_003998	142219161	142226842	NB-ARC domain	disease resistance protein At4g27190like	Disease resistance protein At4g27190	NB-ARC domain-containing protein	AT4G27190.1	NB-ARC domain-containing disease resistance protein NB-ARC domain-containing disease resistance protein; FUNCTIONS IN: nucleoside-triphosphatase activity, nucleotide binding, ATP binding; INVOLVED IN: apoptosis, defense response; LOCATED IN: cellular_component unknown; CONTAINS InterPro DOMAIN/s: ATPase, AAA+ type, core (InterPro:IPR003593), NB-ARC (InterPro:IPR002182), Disease resistance protein…
Chr4	12S4_Chr4_nlr21	CC-NBARC-LRR	3916765	3918735	12S4_Chr4_005397	3916280	3918971	Rx N-terminal domain	NA	Putative disease resistance protein RGA3	Uncharacterized protein	AT3G14470.1	NB-ARC domain-containing disease resistance protein NB-ARC domain-containing disease resistance protein; FUNCTIONS IN: protein binding; INVOLVED IN: apoptosis, defense response; LOCATED IN: endomembrane system; EXPRESSED IN: 23 plant structures; EXPRESSED DURING: 14 growth stages; CONTAINS InterPro DOMAIN/s: Leucine-rich repeat-containing protein (InterPro:IPR015766), NB-ARC (InterPro:IPR002182),…
Chr4	12S4_Chr4_nlr22	CC-NBARC-LRR	2372048	2374609	12S4_Chr4_005468	2370108	2375099	NB-ARC domain	disease resistance protein RGA4	Putative disease resistance protein RGA1	Uncharacterized protein	AT4G23180.1	cysteine-rich RLK (RECEPTOR-like protein kinase) 10 Encodes a receptor-like protein kinase. Naming convention from Chen et al 2003 (PMID 14756307) cysteine-rich RLK (RECEPTOR-like protein kinase) 10 (CRK10); FUNCTIONS IN: protein serine/threonine kinase activity, protein kinase activity, kinase activity, ATP binding; INVOLVED IN: protein amino acid phosphorylation; LOCATED IN: plasma membrane; EX…
Chr4	12S4_Chr4_nlr4	NBARC-LRR	142331375	142332775	12S4_Chr4_001485	142328253	142333067	NB-ARC domain	probable disease resistance protein At4g27220	Probable disease resistance protein At4g27220	NB-ARC domain-containing protein	AT4G27220.1	NB-ARC domain-containing disease resistance protein NB-ARC domain-containing disease resistance protein; FUNCTIONS IN: ATP binding; INVOLVED IN: defense response, apoptosis; CONTAINS InterPro DOMAIN/s: NB-ARC (InterPro:IPR002182), Leucine-rich repeat (InterPro:IPR001611), Disease resistance protein (InterPro:IPR000767); BEST Arabidopsis thaliana protein match is: NB-ARC domain-containing disease …
Chr4	12S4_Chr4_nlr5	CC-NBARC-LRR	148461317	148464216	12S4_Chr4_001641	148461108	148464391	NB-ARC domain	disease resistance protein At1g50180	Putative disease resistance protein At1g50180	Uncharacterized protein	AT1G50180.1	NB-ARC domain-containing disease resistance protein NB-ARC domain-containing disease resistance protein; FUNCTIONS IN: ATP binding; INVOLVED IN: apoptosis, defense response; LOCATED IN: cellular_component unknown; EXPRESSED IN: shoot; CONTAINS InterPro DOMAIN/s: NB-ARC (InterPro:IPR002182), Disease resistance protein (InterPro:IPR000767); BEST Arabidopsis thaliana protein match is: Disease resist…
Chr4	12S4_Chr4_nlr6	CC-NBARC-LRR	170253243	170256806	12S4_Chr4_002121	170250861	170257233	NB-ARC domain	SOVF_140660	Disease resistance protein RPM1	Uncharacterized protein	AT3G07040.1	NB-ARC domain-containing disease resistance protein Contains an N-terminal tripartite nucleotide binding site and a C-terminal tandem array of leucine-rich repeats. Confers resistance to Pseudomonas syringae strains that carry the avirulence genes avrB and avrRpm1. RESISTANCE TO P. SYRINGAE PV MACULICOLA 1 (RPM1); FUNCTIONS IN: protein binding, nucleotide binding; INVOLVED IN: defense response, p…
Chr4	12S4_Chr4_nlr8	CC-NBARC-LRR	176027455	176030589	12S4_Chr4_002293	176027025	176031146	Leucine rich repeat	disease resistance protein RGA1 isoform X1	Putative disease resistance protein RGA3	Uncharacterized protein	AT3G14470.1	NB-ARC domain-containing disease resistance protein NB-ARC domain-containing disease resistance protein; FUNCTIONS IN: protein binding; INVOLVED IN: apoptosis, defense response; LOCATED IN: endomembrane system; EXPRESSED IN: 23 plant structures; EXPRESSED DURING: 14 growth stages; CONTAINS InterPro DOMAIN/s: Leucine-rich repeat-containing protein (InterPro:IPR015766), NB-ARC (InterPro:IPR002182),…
Chr4	12S4_Chr4_nlr9	CC-NBARC-LRR	186418820	186422225	12S4_Chr4_002632	186418724	186422602	Rx N-terminal domain	disease resistance protein RGA3	Putative disease resistance protein RGA3	Uncharacterized protein	AT3G14470.1	NB-ARC domain-containing disease resistance protein NB-ARC domain-containing disease resistance protein; FUNCTIONS IN: protein binding; INVOLVED IN: apoptosis, defense response; LOCATED IN: endomembrane system; EXPRESSED IN: 23 plant structures; EXPRESSED DURING: 14 growth stages; CONTAINS InterPro DOMAIN/s: Leucine-rich repeat-containing protein (InterPro:IPR015766), NB-ARC (InterPro:IPR002182),…
Chr5	12S4_Chr5_nlr1	CC-NBARC-LRR	6563154	6567127	12S4_Chr5_000338	6561664	6567549	NB-ARC domain	disease resistance protein RPM1like	Disease resistance protein RPM1	Putative disease resistance protein RPM1	AT3G07040.1	NB-ARC domain-containing disease resistance protein Contains an N-terminal tripartite nucleotide binding site and a C-terminal tandem array of leucine-rich repeats. Confers resistance to Pseudomonas syringae strains that carry the avirulence genes avrB and avrRpm1. RESISTANCE TO P. SYRINGAE PV MACULICOLA 1 (RPM1); FUNCTIONS IN: protein binding, nucleotide binding; INVOLVED IN: defense response, p…
Chr5	12S4_Chr5_nlr10	CC-NBARC-LRR	22872271	22875513	12S4_Chr5_000996	22874539	22878106	Phloem protein 2	lectinlike	Lectin	Uncharacterized protein	AT4G19840.1	phloem protein 2-A1 encodes a phloem lectin, similar to phloem lectin in cucumber and celery. Gene is expressed in the phloem, predominantly in the companion cells. phloem protein 2-A1 (PP2-A1); BEST Arabidopsis thaliana protein match is: phloem protein 2-A4 (TAIR:AT1G33920.1); Has 488 Blast hits to 483 proteins in 39 species: Archae - 0; Bacteria - 0; Metazoa - 0; Fungi - 0; Plants - 488; Viruse…
Chr5	12S4_Chr5_nlr10	CC-NBARC-LRR	22872271	22875513	12S4_Chr5_003281	22871841	22875870	Rx N-terminal domain	disease resistance protein RGA3	Putative disease resistance protein RGA3	Uncharacterized protein	AT3G14470.1	NB-ARC domain-containing disease resistance protein NB-ARC domain-containing disease resistance protein; FUNCTIONS IN: protein binding; INVOLVED IN: apoptosis, defense response; LOCATED IN: endomembrane system; EXPRESSED IN: 23 plant structures; EXPRESSED DURING: 14 growth stages; CONTAINS InterPro DOMAIN/s: Leucine-rich repeat-containing protein (InterPro:IPR015766), NB-ARC (InterPro:IPR002182),…
Chr5	12S4_Chr5_nlr11	CC-NBARC-LRR	6819165	6822550	12S4_Chr5_003917	6818548	6824477	Rx N-terminal domain	SOVF_111510	Disease resistance protein RPM1	Uncharacterized protein	AT3G07040.1	NB-ARC domain-containing disease resistance protein Contains an N-terminal tripartite nucleotide binding site and a C-terminal tandem array of leucine-rich repeats. Confers resistance to Pseudomonas syringae strains that carry the avirulence genes avrB and avrRpm1. RESISTANCE TO P. SYRINGAE PV MACULICOLA 1 (RPM1); FUNCTIONS IN: protein binding, nucleotide binding; INVOLVED IN: defense response, p…
Chr5	12S4_Chr5_nlr2	CC-NBARC	6834274	6836595	12S4_Chr5_000353	6832299	6849576	NB-ARC domain	disease resistance protein RPM1like	Disease resistance protein RPP13	Uncharacterized protein	AT3G46530.1	NB-ARC domain-containing disease resistance protein Confers resistance to the biotrophic oomycete, Peronospora parasitica. Encodes an NBS-LRR type R protein with a putative amino-terminal leucine zipper. Fungal protein ATR13 induces RPP13 gene expression and disease resistance. RECOGNITION OF PERONOSPORA PARASITICA 13 (RPP13); FUNCTIONS IN: ATP binding; INVOLVED IN: defense response, incompatible…
Chr5	12S4_Chr5_nlr3	NBARC	7156096	7156500	12S4_Chr5_000377	7154220	7158462	NB-ARC domain	LOC110782112	NA	Uncharacterized protein	AT5G56220.1	P-loop containing nucleoside triphosphate hydrolases superfamily protein P-loop containing nucleoside triphosphate hydrolases superfamily protein; FUNCTIONS IN: nucleoside-triphosphatase activity, nucleotide binding, ATP binding; INVOLVED IN: apoptosis; LOCATED IN: chloroplast; EXPRESSED IN: 12 plant structures; EXPRESSED DURING: 7 growth stages; CONTAINS InterPro DOMAIN/s: ATPase, AAA+ type, cor…
Chr5	12S4_Chr5_nlr4	NBARC-LRR	10361041	10363947	12S4_Chr5_000530	10358281	10364563	Rx N-terminal domain	disease resistance protein RGA1	Putative disease resistance protein RGA1	Uncharacterized protein	AT3G14470.1	NB-ARC domain-containing disease resistance protein NB-ARC domain-containing disease resistance protein; FUNCTIONS IN: protein binding; INVOLVED IN: apoptosis, defense response; LOCATED IN: endomembrane system; EXPRESSED IN: 23 plant structures; EXPRESSED DURING: 14 growth stages; CONTAINS InterPro DOMAIN/s: Leucine-rich repeat-containing protein (InterPro:IPR015766), NB-ARC (InterPro:IPR002182),…
Chr5	12S4_Chr5_nlr6	CC-NBARC-LRR	19178696	19181008	12S4_Chr5_000890	19177249	19181586	Rx N-terminal domain	disease resistance RPP13like protein 4	Disease resistance RPP13-like protein 4	Uncharacterized protein	AT3G50950.1	HOPZ-ACTIVATED RESISTANCE 1 HOPZ-ACTIVATED RESISTANCE 1 (ZAR1); FUNCTIONS IN: ATP binding; INVOLVED IN: defense response, apoptosis; LOCATED IN: cellular_component unknown; EXPRESSED IN: 22 plant structures; EXPRESSED DURING: 13 growth stages; CONTAINS InterPro DOMAIN/s: NB-ARC (InterPro:IPR002182), Disease resistance protein (InterPro:IPR000767); BEST Arabidopsis thaliana protein match is: Disea…
Chr5	12S4_Chr5_nlr7	CC-NBARC-LRR	45831144	45834835	12S4_Chr5_001437	45830875	45835432	NB-ARC domain	SOVF_090460	Putative disease resistance protein RGA4	Uncharacterized protein	AT3G14470.1	NB-ARC domain-containing disease resistance protein NB-ARC domain-containing disease resistance protein; FUNCTIONS IN: protein binding; INVOLVED IN: apoptosis, defense response; LOCATED IN: endomembrane system; EXPRESSED IN: 23 plant structures; EXPRESSED DURING: 14 growth stages; CONTAINS InterPro DOMAIN/s: Leucine-rich repeat-containing protein (InterPro:IPR015766), NB-ARC (InterPro:IPR002182),…
Chr5	12S4_Chr5_nlr8	NBARC-LRR	46711161	46713725	12S4_Chr5_001453	46710214	46714669	Rx N-terminal domain	NA	Disease resistance protein RGA2	CC-NBS-LRR type resistance protein	AT3G14470.1	NB-ARC domain-containing disease resistance protein NB-ARC domain-containing disease resistance protein; FUNCTIONS IN: protein binding; INVOLVED IN: apoptosis, defense response; LOCATED IN: endomembrane system; EXPRESSED IN: 23 plant structures; EXPRESSED DURING: 14 growth stages; CONTAINS InterPro DOMAIN/s: Leucine-rich repeat-containing protein (InterPro:IPR015766), NB-ARC (InterPro:IPR002182),…
Chr5	12S4_Chr5_nlr9	CC-NBARC-LRR	98474020	98477425	S12S4m215170	98473960	98476416	Leucine rich repeat	NA	Putative disease resistance protein RGA3	NBS-LRR type resistance protein	AT3G14470.1	NB-ARC domain-containing disease resistance protein NB-ARC domain-containing disease resistance protein; FUNCTIONS IN: protein binding; INVOLVED IN: apoptosis, defense response; LOCATED IN: endomembrane system; EXPRESSED IN: 23 plant structures; EXPRESSED DURING: 14 growth stages; CONTAINS InterPro DOMAIN/s: Leucine-rich repeat-containing protein (InterPro:IPR015766), NB-ARC (InterPro:IPR002182),…
Chr5	12S4_Chr5_nlr9	CC-NBARC-LRR	98474020	98477425	S12S4m215180	98476445	98477392	NB-ARC domain	NA	Disease resistance protein RGA2	Uncharacterized protein	AT3G14470.1	NB-ARC domain-containing disease resistance protein NB-ARC domain-containing disease resistance protein; FUNCTIONS IN: protein binding; INVOLVED IN: apoptosis, defense response; LOCATED IN: endomembrane system; EXPRESSED IN: 23 plant structures; EXPRESSED DURING: 14 growth stages; CONTAINS InterPro DOMAIN/s: Leucine-rich repeat-containing protein (InterPro:IPR015766), NB-ARC (InterPro:IPR002182),…
Chr6	12S4_Chr6_nlr1	CC-NBARC-LRR	3916024	3919824	12S4_Chr6_000147	3915752	3919518	NB-ARC domain	disease resistance protein RGA3	Putative disease resistance protein RGA4	Uncharacterized protein	AT3G14470.1	NB-ARC domain-containing disease resistance protein NB-ARC domain-containing disease resistance protein; FUNCTIONS IN: protein binding; INVOLVED IN: apoptosis, defense response; LOCATED IN: endomembrane system; EXPRESSED IN: 23 plant structures; EXPRESSED DURING: 14 growth stages; CONTAINS InterPro DOMAIN/s: Leucine-rich repeat-containing protein (InterPro:IPR015766), NB-ARC (InterPro:IPR002182),…
Chr6	12S4_Chr6_nlr1	CC-NBARC-LRR	3916024	3919824	12S4_Chr6_000148	3919520	3920301	NA	SOVF_043990	NA	Uncharacterized protein	AT5G17680.1	disease resistance protein (TIR-NBS-LRR class), putative disease resistance protein (TIR-NBS-LRR class), putative; FUNCTIONS IN: transmembrane receptor activity, ATP binding; INVOLVED IN: signal transduction, defense response, apoptosis, innate immune response; LOCATED IN: intrinsic to membrane; EXPRESSED IN: 14 plant structures; EXPRESSED DURING: 6 growth stages; CONTAINS InterPro DOMAIN/s: Leuc…
Chr6	12S4_Chr6_nlr10	CC-NBARC-LRR	2211668	2214937	12S4_Chr6_003864	2210155	2216730	NB-ARC domain	disease resistance protein RGA3	Disease resistance protein RGA2	Rx_N domain-containing protein	AT3G14470.1	NB-ARC domain-containing disease resistance protein NB-ARC domain-containing disease resistance protein; FUNCTIONS IN: protein binding; INVOLVED IN: apoptosis, defense response; LOCATED IN: endomembrane system; EXPRESSED IN: 23 plant structures; EXPRESSED DURING: 14 growth stages; CONTAINS InterPro DOMAIN/s: Leucine-rich repeat-containing protein (InterPro:IPR015766), NB-ARC (InterPro:IPR002182),…
Chr6	12S4_Chr6_nlr2	NBARC-LRR	37999200	38001518	12S4_Chr6_001190	37998267	38003051	NB-ARC domain	probable disease resistance protein At4g27220	Disease resistance protein At4g27190	Putative disease resistance protein	AT4G27190.1	NB-ARC domain-containing disease resistance protein NB-ARC domain-containing disease resistance protein; FUNCTIONS IN: nucleoside-triphosphatase activity, nucleotide binding, ATP binding; INVOLVED IN: apoptosis, defense response; LOCATED IN: cellular_component unknown; CONTAINS InterPro DOMAIN/s: ATPase, AAA+ type, core (InterPro:IPR003593), NB-ARC (InterPro:IPR002182), Disease resistance protein…
Chr6	12S4_Chr6_nlr3	NBARC-LRR	115517733	115519049	12S4_Chr6_001882	115517138	115519872	NB-ARC domain	SOVF_217010	ToMV resistant protein Tm-2 netted virescent	NB-ARC domain-containing protein	AT5G43470.2	Disease resistance protein (CC-NBS-LRR class) family Confers resistance to Peronospora parasitica. In arabidopsis ecotype Dijon-17, HRT-mediated signaling is dependent on light for the induction of hypersensitive response and resistance to turnip crinkle virus. RECOGNITION OF PERONOSPORA PARASITICA 8 (RPP8); FUNCTIONS IN: nucleotide binding; INVOLVED IN: defense response to virus, response to lig…
Chr6	12S4_Chr6_nlr4	CC-NBARC-LRR	115520596	115523174	12S4_Chr6_001883	115520492	115523829	NB-ARC domain	NA	Putative disease resistance protein At1g59780	Uncharacterized protein	AT1G59780.1	NB-ARC domain-containing disease resistance protein NB-ARC domain-containing disease resistance protein; FUNCTIONS IN: ATP binding; INVOLVED IN: defense response, apoptosis; LOCATED IN: cellular_component unknown; EXPRESSED IN: hypocotyl, root, flower, synergid; EXPRESSED DURING: 4 anthesis; CONTAINS InterPro DOMAIN/s: NB-ARC (InterPro:IPR002182), Disease resistance protein (InterPro:IPR000767); …
Chr6	12S4_Chr6_nlr5	NBARC-LRR	83963926	83964963	S12S4m246790	83963773	83965746	NB-ARC domain	NA	Disease resistance protein RGA2	NBS-LRR type resistance protein	AT3G14470.1	NB-ARC domain-containing disease resistance protein NB-ARC domain-containing disease resistance protein; FUNCTIONS IN: protein binding; INVOLVED IN: apoptosis, defense response; LOCATED IN: endomembrane system; EXPRESSED IN: 23 plant structures; EXPRESSED DURING: 14 growth stages; CONTAINS InterPro DOMAIN/s: Leucine-rich repeat-containing protein (InterPro:IPR015766), NB-ARC (InterPro:IPR002182),…
Chr6	12S4_Chr6_nlr6	CC-NBARC-LRR	14390259	14393379	12S4_Chr6_003266	14393096	14393618	Rx N-terminal domain	SOVF_087980 isoform A	NA	Rx_N domain-containing protein	NA	NA
Chr6	12S4_Chr6_nlr6	CC-NBARC-LRR	14390259	14393379	12S4_Chr6_003267	14391972	14393094	NB-ARC domain	NA	Putative disease resistance protein RGA3	NBS-LRR type resistance protein	AT3G14470.1	NB-ARC domain-containing disease resistance protein NB-ARC domain-containing disease resistance protein; FUNCTIONS IN: protein binding; INVOLVED IN: apoptosis, defense response; LOCATED IN: endomembrane system; EXPRESSED IN: 23 plant structures; EXPRESSED DURING: 14 growth stages; CONTAINS InterPro DOMAIN/s: Leucine-rich repeat-containing protein (InterPro:IPR015766), NB-ARC (InterPro:IPR002182),…
Chr6	12S4_Chr6_nlr6	CC-NBARC-LRR	14390259	14393379	12S4_Chr6_003268	14389331	14391970	NA	NA	Disease resistance protein RGA2	Uncharacterized protein	AT3G14470.1	NB-ARC domain-containing disease resistance protein NB-ARC domain-containing disease resistance protein; FUNCTIONS IN: protein binding; INVOLVED IN: apoptosis, defense response; LOCATED IN: endomembrane system; EXPRESSED IN: 23 plant structures; EXPRESSED DURING: 14 growth stages; CONTAINS InterPro DOMAIN/s: Leucine-rich repeat-containing protein (InterPro:IPR015766), NB-ARC (InterPro:IPR002182),…
Chr6	12S4_Chr6_nlr7	CC-NBARC-LRR	9507822	9512368	12S4_Chr6_003467	9506242	9512544	Rx N-terminal domain	disease resistance protein RGA3 isoform X1	Putative disease resistance protein RGA3	Uncharacterized protein	AT3G14470.1	NB-ARC domain-containing disease resistance protein NB-ARC domain-containing disease resistance protein; FUNCTIONS IN: protein binding; INVOLVED IN: apoptosis, defense response; LOCATED IN: endomembrane system; EXPRESSED IN: 23 plant structures; EXPRESSED DURING: 14 growth stages; CONTAINS InterPro DOMAIN/s: Leucine-rich repeat-containing protein (InterPro:IPR015766), NB-ARC (InterPro:IPR002182),…
Chr6	12S4_Chr6_nlr8	NBARC-LRR	7004988	7007615	12S4_Chr6_003571	7004624	7010252	NB-ARC domain	disease resistance protein RGA2like	Putative disease resistance protein RGA3	Rx_N domain-containing protein	AT3G14460.1	LRR and NB-ARC domains-containing disease resistance protein LRR and NB-ARC domains-containing disease resistance protein; FUNCTIONS IN: ATP binding; INVOLVED IN: apoptosis, defense response; CONTAINS InterPro DOMAIN/s: NB-ARC (InterPro:IPR002182), Leucine-rich repeat (InterPro:IPR001611), Disease resistance protein (InterPro:IPR000767); BEST Arabidopsis thaliana protein match is: NB-ARC domain-c…
Chr6	12S4_Chr6_nlr9	CC-NBARC-LRR	3927765	3931798	12S4_Chr6_003756	3922192	3933886	Rx N-terminal domain	SOVF_044000	Disease resistance protein RGA2	Uncharacterized protein	AT3G14470.1	NB-ARC domain-containing disease resistance protein NB-ARC domain-containing disease resistance protein; FUNCTIONS IN: protein binding; INVOLVED IN: apoptosis, defense response; LOCATED IN: endomembrane system; EXPRESSED IN: 23 plant structures; EXPRESSED DURING: 14 growth stages; CONTAINS InterPro DOMAIN/s: Leucine-rich repeat-containing protein (InterPro:IPR015766), NB-ARC (InterPro:IPR002182),…
tig0003887	12S4_tig0003887_nlr1	CC-NBARC-LRR	13841	17080	12S4_tig0003887_000006	13534	17390	NB-ARC domain	NA	Putative disease resistance protein RGA4	Uncharacterized protein	AT3G14470.1	NB-ARC domain-containing disease resistance protein NB-ARC domain-containing disease resistance protein; FUNCTIONS IN: protein binding; INVOLVED IN: apoptosis, defense response; LOCATED IN: endomembrane system; EXPRESSED IN: 23 plant structures; EXPRESSED DURING: 14 growth stages; CONTAINS InterPro DOMAIN/s: Leucine-rich repeat-containing protein (InterPro:IPR015766), NB-ARC (InterPro:IPR002182),…
tig0003889	12S4_tig0003889_nlr1	CC-NBARC	164739	166232	12S4_tig0003889_000012	162992	170556	Rx N-terminal domain	NA	Putative disease resistance protein RGA1	NBS-LRR type resistance protein	AT3G14470.1	NB-ARC domain-containing disease resistance protein NB-ARC domain-containing disease resistance protein; FUNCTIONS IN: protein binding; INVOLVED IN: apoptosis, defense response; LOCATED IN: endomembrane system; EXPRESSED IN: 23 plant structures; EXPRESSED DURING: 14 growth stages; CONTAINS InterPro DOMAIN/s: Leucine-rich repeat-containing protein (InterPro:IPR015766), NB-ARC (InterPro:IPR002182),…
tig0003889	12S4_tig0003889_nlr2	CC-NBARC-LRR	181183	184554	12S4_tig0003889_000020	179586	186305	NB-ARC domain	disease resistance protein RGA2like	Disease resistance protein RGA2	Uncharacterized protein	AT3G14470.1	NB-ARC domain-containing disease resistance protein NB-ARC domain-containing disease resistance protein; FUNCTIONS IN: protein binding; INVOLVED IN: apoptosis, defense response; LOCATED IN: endomembrane system; EXPRESSED IN: 23 plant structures; EXPRESSED DURING: 14 growth stages; CONTAINS InterPro DOMAIN/s: Leucine-rich repeat-containing protein (InterPro:IPR015766), NB-ARC (InterPro:IPR002182),…
tig0004913	12S4_tig0004913_nlr1	CC-NBARC-LRR	6380	11896	12S4_tig0004913_000009	4046	10926	NB-ARC domain	disease resistance protein RGA2like	Putative disease resistance protein RGA4	Uncharacterized protein	AT3G14470.1	NB-ARC domain-containing disease resistance protein NB-ARC domain-containing disease resistance protein; FUNCTIONS IN: protein binding; INVOLVED IN: apoptosis, defense response; LOCATED IN: endomembrane system; EXPRESSED IN: 23 plant structures; EXPRESSED DURING: 14 growth stages; CONTAINS InterPro DOMAIN/s: Leucine-rich repeat-containing protein (InterPro:IPR015766), NB-ARC (InterPro:IPR002182),…
tig0005592	12S4_tig0005592_nlr1	CC-NBARC-LRR	26954	29920	12S4_tig0005592_000003	25831	32149	Rx N-terminal domain	disease resistance protein RGA2like	Putative disease resistance protein RGA3	NBS-LRR type resistance protein	AT3G14470.1	NB-ARC domain-containing disease resistance protein NB-ARC domain-containing disease resistance protein; FUNCTIONS IN: protein binding; INVOLVED IN: apoptosis, defense response; LOCATED IN: endomembrane system; EXPRESSED IN: 23 plant structures; EXPRESSED DURING: 14 growth stages; CONTAINS InterPro DOMAIN/s: Leucine-rich repeat-containing protein (InterPro:IPR015766), NB-ARC (InterPro:IPR002182),…
tig0005592	12S4_tig0005592_nlr2	CC-NBARC-LRR	34818	37772	12S4_tig0005592_000004	34644	39024	NB-ARC domain	disease resistance protein RGA2like	Putative disease resistance protein RGA4	NBS-LRR type resistance protein	AT3G14470.1	NB-ARC domain-containing disease resistance protein NB-ARC domain-containing disease resistance protein; FUNCTIONS IN: protein binding; INVOLVED IN: apoptosis, defense response; LOCATED IN: endomembrane system; EXPRESSED IN: 23 plant structures; EXPRESSED DURING: 14 growth stages; CONTAINS InterPro DOMAIN/s: Leucine-rich repeat-containing protein (InterPro:IPR015766), NB-ARC (InterPro:IPR002182),…
Chr1	13S19_Chr1_nlr1	NBARC-LRR	14398088	14400331	13S19_Chr1_000091	14395551	14400762	Leucine rich repeat	disease resistance protein RPS2like	Disease resistance protein At4g27190	NB-ARC domain-containing protein	AT4G27190.1	NB-ARC domain-containing disease resistance protein NB-ARC domain-containing disease resistance protein; FUNCTIONS IN: nucleoside-triphosphatase activity, nucleotide binding, ATP binding; INVOLVED IN: apoptosis, defense response; LOCATED IN: cellular_component unknown; CONTAINS InterPro DOMAIN/s: ATPase, AAA+ type, core (InterPro:IPR003593), NB-ARC (InterPro:IPR002182), Disease resistance protein…
Chr1	13S19_Chr1_nlr10	CC-NBARC	120227135	120228595	13S19_Chr1_001459	120227097	120230378	Rx N-terminal domain	disease resistance protein RPP13like	Disease resistance protein RPP13	Uncharacterized protein	AT3G46530.1	NB-ARC domain-containing disease resistance protein Confers resistance to the biotrophic oomycete, Peronospora parasitica. Encodes an NBS-LRR type R protein with a putative amino-terminal leucine zipper. Fungal protein ATR13 induces RPP13 gene expression and disease resistance. RECOGNITION OF PERONOSPORA PARASITICA 13 (RPP13); FUNCTIONS IN: ATP binding; INVOLVED IN: defense response, incompatible…
Chr1	13S19_Chr1_nlr11	TIR-NBARC-LRR	125343393	125347815	13S19_Chr1_001677	125343122	125346541	NB-ARC domain	SOVF_055490	Disease resistance protein RUN1	TIR domain-containing protein	AT1G27170.1	transmembrane receptors;ATP binding transmembrane receptors;ATP binding; FUNCTIONS IN: transmembrane receptor activity, ATP binding; INVOLVED IN: signal transduction, defense response, apoptosis, innate immune response; CONTAINS InterPro DOMAIN/s: Leucine-rich repeat, typical subtype (InterPro:IPR003591), NB-ARC (InterPro:IPR002182), Leucine-rich repeat (InterPro:IPR001611), Disease resistance pr…
Chr1	13S19_Chr1_nlr11	TIR-NBARC-LRR	125343393	125347815	13S19_Chr1_001678	125346543	125349288	Leucine Rich Repeat	SOVF_055490	Disease resistance protein RPV1	TIR domain-containing protein	AT1G27180.1	disease resistance protein (TIR-NBS-LRR class), putative disease resistance protein (TIR-NBS-LRR class), putative; FUNCTIONS IN: transmembrane receptor activity, ATP binding; INVOLVED IN: signal transduction, apoptosis, defense response, innate immune response; LOCATED IN: intrinsic to membrane; CONTAINS InterPro DOMAIN/s: NB-ARC (InterPro:IPR002182), Leucine-rich repeat, typical subtype (InterPr…
Chr1	13S19_Chr1_nlr12	NBARC-LRR	130778698	130781421	13S19_Chr1_001946	130778030	130781722	Rx N-terminal domain	disease resistance protein RGA3	Putative disease resistance protein RGA4	Uncharacterized protein	AT3G14470.1	NB-ARC domain-containing disease resistance protein NB-ARC domain-containing disease resistance protein; FUNCTIONS IN: protein binding; INVOLVED IN: apoptosis, defense response; LOCATED IN: endomembrane system; EXPRESSED IN: 23 plant structures; EXPRESSED DURING: 14 growth stages; CONTAINS InterPro DOMAIN/s: Leucine-rich repeat-containing protein (InterPro:IPR015766), NB-ARC (InterPro:IPR002182),…
Chr1	13S19_Chr1_nlr13	NBARC	132176847	132177002	13S19_Chr1_002017	132175686	132179514	NB-ARC domain	SOVF_008410	Probable disease resistance protein At1g52660	NB-ARC domain-containing protein	AT1G52660.1	P-loop containing nucleoside triphosphate hydrolases superfamily protein P-loop containing nucleoside triphosphate hydrolases superfamily protein; FUNCTIONS IN: ATP binding; INVOLVED IN: defense response, apoptosis; EXPRESSED IN: root; CONTAINS InterPro DOMAIN/s: NB-ARC (InterPro:IPR002182), Disease resistance protein (InterPro:IPR000767); BEST Arabidopsis thaliana protein match is: P-loop contai…
Chr1	13S19_Chr1_nlr14	NBARC	132194838	132195764	13S19_Chr1_002018	132193795	132195907	NB-ARC domain	disease resistance protein RPS5like	Disease resistance protein RPS5	NB-ARC domain-containing protein	AT1G12220.2	Disease resistance protein (CC-NBS-LRR class) family Resistance gene, mediates resistance against the bacterial pathogen Pseudomonas syringae. Contains a putative nucleotide binding site composed of kinase-1a (or P-loop), kinase-2a, and putative kinase-3a domains, 13 imperfect leucine-rich repeats, a potential leucine zipper, and two uncharacterized motifs that are well conserved in products of p…
Chr1	13S19_Chr1_nlr15	NBARC	132240605	132241168	13S19_Chr1_002020	132238734	132241709	NB-ARC domain	SOVF_067960	Probable disease resistance protein At5g43730	NB-ARC domain-containing protein	AT5G43730.1	Disease resistance protein (CC-NBS-LRR class) family Disease resistance protein (CC-NBS-LRR class) family; FUNCTIONS IN: ATP binding; INVOLVED IN: defense response, apoptosis; LOCATED IN: endomembrane system; EXPRESSED IN: 18 plant structures; EXPRESSED DURING: 9 growth stages; CONTAINS InterPro DOMAIN/s: NB-ARC (InterPro:IPR002182), Disease resistance protein (InterPro:IPR000767); BEST Arabidops…
Chr1	13S19_Chr1_nlr16	NBARC-LRR	132243171	132245399	13S19_Chr1_002021	132241998	132246968	Leucine rich repeat	SOVF_067950	Probable disease resistance protein At4g27220	NB-ARC domain-containing protein	AT4G27220.1	NB-ARC domain-containing disease resistance protein NB-ARC domain-containing disease resistance protein; FUNCTIONS IN: ATP binding; INVOLVED IN: defense response, apoptosis; CONTAINS InterPro DOMAIN/s: NB-ARC (InterPro:IPR002182), Leucine-rich repeat (InterPro:IPR001611), Disease resistance protein (InterPro:IPR000767); BEST Arabidopsis thaliana protein match is: NB-ARC domain-containing disease …
Chr1	13S19_Chr1_nlr17	NBARC	132266339	132266893	13S19_Chr1_002022	132264930	132267376	NB-ARC domain	probable disease resistance protein At1g52660	Probable disease resistance protein At1g52660	NB-ARC domain-containing protein	AT1G52660.1	P-loop containing nucleoside triphosphate hydrolases superfamily protein P-loop containing nucleoside triphosphate hydrolases superfamily protein; FUNCTIONS IN: ATP binding; INVOLVED IN: defense response, apoptosis; EXPRESSED IN: root; CONTAINS InterPro DOMAIN/s: NB-ARC (InterPro:IPR002182), Disease resistance protein (InterPro:IPR000767); BEST Arabidopsis thaliana protein match is: P-loop contai…
Chr1	13S19_Chr1_nlr18	NBARC-LRR	132283965	132285881	13S19_Chr1_002024	132283264	132286614	Leucine rich repeat	SOVF_034550	Probable disease resistance protein At4g27220	NB-ARC domain-containing protein	AT4G27220.1	NB-ARC domain-containing disease resistance protein NB-ARC domain-containing disease resistance protein; FUNCTIONS IN: ATP binding; INVOLVED IN: defense response, apoptosis; CONTAINS InterPro DOMAIN/s: NB-ARC (InterPro:IPR002182), Leucine-rich repeat (InterPro:IPR001611), Disease resistance protein (InterPro:IPR000767); BEST Arabidopsis thaliana protein match is: NB-ARC domain-containing disease …
Chr1	13S19_Chr1_nlr19	TIR-NBARC	132272604	132273371	13S19_Chr1_002482	132270844	132277955	NB-ARC domain	disease resistance protein At1g63350	Putative disease resistance protein At1g63350	NB-ARC domain-containing protein	AT1G63350.1	Disease resistance protein (CC-NBS-LRR class) family Disease resistance protein (CC-NBS-LRR class) family; FUNCTIONS IN: ATP binding; INVOLVED IN: N-terminal protein myristoylation, defense response; LOCATED IN: cellular_component unknown; EXPRESSED IN: 6 plant structures; EXPRESSED DURING: LP.06 six leaves visible, LP.04 four leaves visible, 4 anthesis, LP.08 eight leaves visible; CONTAINS Inter…
Chr1	13S19_Chr1_nlr2	CC-NBARC-LRR	43508527	43510992	13S19_Chr1_000258	43506853	43512975	Rx N-terminal domain	SOVF_036910	Putative disease resistance protein RGA1	Uncharacterized protein	AT3G14470.1	NB-ARC domain-containing disease resistance protein NB-ARC domain-containing disease resistance protein; FUNCTIONS IN: protein binding; INVOLVED IN: apoptosis, defense response; LOCATED IN: endomembrane system; EXPRESSED IN: 23 plant structures; EXPRESSED DURING: 14 growth stages; CONTAINS InterPro DOMAIN/s: Leucine-rich repeat-containing protein (InterPro:IPR015766), NB-ARC (InterPro:IPR002182),…
Chr1	13S19_Chr1_nlr20	NBARC	132258716	132259279	13S19_Chr1_002483	132258228	132260866	NB-ARC domain	probable disease resistance protein At5g43740	Probable disease resistance protein At5g43740	NB-ARC domain-containing protein	AT5G43740.2	Disease resistance protein (CC-NBS-LRR class) family Disease resistance protein (CC-NBS-LRR class) family; FUNCTIONS IN: ATP binding; INVOLVED IN: defense response, apoptosis; LOCATED IN: endomembrane system; EXPRESSED IN: 22 plant structures; EXPRESSED DURING: 13 growth stages; CONTAINS InterPro DOMAIN/s: NB-ARC (InterPro:IPR002182), Disease resistance protein (InterPro:IPR000767); BEST Arabidop…
Chr1	13S19_Chr1_nlr21	NBARC	132206341	132207248	13S19_Chr1_002484	132206339	132207878	NB-ARC domain	disease resistance protein RPS2like isoform X1	Putative disease resistance protein At4g10780	NB-ARC domain-containing protein	AT4G10780.1	LRR and NB-ARC domains-containing disease resistance protein LRR and NB-ARC domains-containing disease resistance protein; FUNCTIONS IN: nucleoside-triphosphatase activity, nucleotide binding, ATP binding; INVOLVED IN: N-terminal protein myristoylation, defense response, apoptosis; CONTAINS InterPro DOMAIN/s: ATPase, AAA+ type, core (InterPro:IPR003593), NB-ARC (InterPro:IPR002182), Disease resis…
Chr1	13S19_Chr1_nlr22	TIR-NBARC-LRR	132202395	132204449	13S191g00039940			NA	NA	NA	NA	NA	NA
Chr1	13S19_Chr1_nlr23	CC-NBARC-LRR	122563801	122567214	13S19_Chr1_002972	122562655	122568030	NB-ARC domain	disease resistance protein RGA3	Putative disease resistance protein RGA4	Rx_N domain-containing protein	AT3G14470.1	NB-ARC domain-containing disease resistance protein NB-ARC domain-containing disease resistance protein; FUNCTIONS IN: protein binding; INVOLVED IN: apoptosis, defense response; LOCATED IN: endomembrane system; EXPRESSED IN: 23 plant structures; EXPRESSED DURING: 14 growth stages; CONTAINS InterPro DOMAIN/s: Leucine-rich repeat-containing protein (InterPro:IPR015766), NB-ARC (InterPro:IPR002182),…
Chr1	13S19_Chr1_nlr24	CC-NBARC-LRR	121763228	121767602	13S19_Chr1_002990	121762697	121767730	NB-ARC domain	probable disease resistance RPP8like protein 2	Probable disease resistance RPP8-like protein 2	Uncharacterized protein	AT1G53350.1	Disease resistance protein (CC-NBS-LRR class) family Disease resistance protein (CC-NBS-LRR class) family; FUNCTIONS IN: ATP binding; INVOLVED IN: apoptosis, defense response; EXPRESSED IN: 19 plant structures; EXPRESSED DURING: 9 growth stages; CONTAINS InterPro DOMAIN/s: NB-ARC (InterPro:IPR002182), Disease resistance protein (InterPro:IPR000767); BEST Arabidopsis thaliana protein match is: Dis…
Chr1	13S19_Chr1_nlr25	CC-NBARC-LRR	95971900	95974881	13S19_Chr1_003826	95969665	95975159	Rx N-terminal domain	disease resistance protein RGA2like	Disease resistance protein RGA2	NBS-LRR type resistance protein	AT3G14470.1	NB-ARC domain-containing disease resistance protein NB-ARC domain-containing disease resistance protein; FUNCTIONS IN: protein binding; INVOLVED IN: apoptosis, defense response; LOCATED IN: endomembrane system; EXPRESSED IN: 23 plant structures; EXPRESSED DURING: 14 growth stages; CONTAINS InterPro DOMAIN/s: Leucine-rich repeat-containing protein (InterPro:IPR015766), NB-ARC (InterPro:IPR002182),…
Chr1	13S19_Chr1_nlr26	CC-NBARC-LRR	90079063	90082329	13S19_Chr1_003939	90078569	90082526	NB-ARC domain	disease resistance protein RGA3	Putative disease resistance protein RGA3	Uncharacterized protein	AT3G14470.1	NB-ARC domain-containing disease resistance protein NB-ARC domain-containing disease resistance protein; FUNCTIONS IN: protein binding; INVOLVED IN: apoptosis, defense response; LOCATED IN: endomembrane system; EXPRESSED IN: 23 plant structures; EXPRESSED DURING: 14 growth stages; CONTAINS InterPro DOMAIN/s: Leucine-rich repeat-containing protein (InterPro:IPR015766), NB-ARC (InterPro:IPR002182),…
Chr1	13S19_Chr1_nlr27	CC-NBARC-LRR	83297391	83299271	13S19_Chr1_004041	83295708	83299433	NB-ARC domain	disease resistance protein RGA2like	Disease resistance protein RGA2	Rx_N domain-containing protein	AT3G14470.1	NB-ARC domain-containing disease resistance protein NB-ARC domain-containing disease resistance protein; FUNCTIONS IN: protein binding; INVOLVED IN: apoptosis, defense response; LOCATED IN: endomembrane system; EXPRESSED IN: 23 plant structures; EXPRESSED DURING: 14 growth stages; CONTAINS InterPro DOMAIN/s: Leucine-rich repeat-containing protein (InterPro:IPR015766), NB-ARC (InterPro:IPR002182),…
Chr1	13S19_Chr1_nlr28	CC-NBARC-LRR	83085524	83087971	13S19_Chr1_004056	83082664	83088351	Rx N-terminal domain	cationH(+) antiporter 15like	Cation/H(+) antiporter 15	Uncharacterized protein	AT2G13620.1	cation/hydrogen exchanger 15 member of Putative Na+/H+ antiporter family cation/hydrogen exchanger 15 (CHX15); FUNCTIONS IN: monovalent cation:hydrogen antiporter activity, sodium:hydrogen antiporter activity; INVOLVED IN: cation transport; LOCATED IN: integral to membrane; EXPRESSED IN: male gametophyte, flower, pollen tube; EXPRESSED DURING: L mature pollen stage, M germinated pollen stage, 4 a…
Chr1	13S19_Chr1_nlr3	CC-NBARC	64533369	64534882	13S19_Chr1_000395	64533322	64541138	Rx N-terminal domain	LOW QUALITY PROTEIN: putative disease resistance protein At3g14460	Putative disease resistance RPP13-like protein 1	Uncharacterized protein	AT3G14470.1	NB-ARC domain-containing disease resistance protein NB-ARC domain-containing disease resistance protein; FUNCTIONS IN: protein binding; INVOLVED IN: apoptosis, defense response; LOCATED IN: endomembrane system; EXPRESSED IN: 23 plant structures; EXPRESSED DURING: 14 growth stages; CONTAINS InterPro DOMAIN/s: Leucine-rich repeat-containing protein (InterPro:IPR015766), NB-ARC (InterPro:IPR002182),…
Chr1	13S19_Chr1_nlr30	CC-NBARC-LRR	67582917	67587914	13S19_Chr1_004174	67580917	67588249	NB-ARC domain	disease resistance protein At3g14460	Putative disease resistance RPP13-like protein 1	Rx_N domain-containing protein	AT3G14470.1	NB-ARC domain-containing disease resistance protein NB-ARC domain-containing disease resistance protein; FUNCTIONS IN: protein binding; INVOLVED IN: apoptosis, defense response; LOCATED IN: endomembrane system; EXPRESSED IN: 23 plant structures; EXPRESSED DURING: 14 growth stages; CONTAINS InterPro DOMAIN/s: Leucine-rich repeat-containing protein (InterPro:IPR015766), NB-ARC (InterPro:IPR002182),…
Chr1	13S19_Chr1_nlr31	NBARC-LRR	60300477	60301078	13S19_Chr1_004251	60299080	60307346	Plant transposase (Ptta/En/Spm family)	NA	NA	Uncharacterized protein	NA	NA
Chr1	13S19_Chr1_nlr32	NBARC-LRR	21019975	21022194	13S19_Chr1_004524	21018157	21023123	NB-ARC domain	disease resistance protein RGA3	Putative disease resistance protein RGA4	NB-ARC domain-containing protein	AT3G14470.1	NB-ARC domain-containing disease resistance protein NB-ARC domain-containing disease resistance protein; FUNCTIONS IN: protein binding; INVOLVED IN: apoptosis, defense response; LOCATED IN: endomembrane system; EXPRESSED IN: 23 plant structures; EXPRESSED DURING: 14 growth stages; CONTAINS InterPro DOMAIN/s: Leucine-rich repeat-containing protein (InterPro:IPR015766), NB-ARC (InterPro:IPR002182),…
Chr1	13S19_Chr1_nlr33	NBARC-LRR	14340318	14342813	13S19_Chr1_004587	14339956	14350399	WRKY DNA -binding domain	probable disease resistance protein At4g27220	Disease resistance protein At4g27190	WRKY domain-containing protein	AT4G27190.1	NB-ARC domain-containing disease resistance protein NB-ARC domain-containing disease resistance protein; FUNCTIONS IN: nucleoside-triphosphatase activity, nucleotide binding, ATP binding; INVOLVED IN: apoptosis, defense response; LOCATED IN: cellular_component unknown; CONTAINS InterPro DOMAIN/s: ATPase, AAA+ type, core (InterPro:IPR003593), NB-ARC (InterPro:IPR002182), Disease resistance protein…
Chr1	13S19_Chr1_nlr4	CC-NBARC	78228732	78230658	13S191g00013030			NA	NA	NA	NA	NA	NA
Chr1	13S19_Chr1_nlr5	NBARC	78783998	78784831	13S19_Chr1_000528	78783862	78784893	NB-ARC domain	disease resistance RPP13like protein 1	Putative disease resistance protein RGA3	Uncharacterized protein	AT3G14470.1	NB-ARC domain-containing disease resistance protein NB-ARC domain-containing disease resistance protein; FUNCTIONS IN: protein binding; INVOLVED IN: apoptosis, defense response; LOCATED IN: endomembrane system; EXPRESSED IN: 23 plant structures; EXPRESSED DURING: 14 growth stages; CONTAINS InterPro DOMAIN/s: Leucine-rich repeat-containing protein (InterPro:IPR015766), NB-ARC (InterPro:IPR002182),…
Chr1	13S19_Chr1_nlr6	CC-NBARC-LRR	115798403	115800943	13S19_Chr1_001285	115798174	115801401	NB-ARC domain	disease resistance protein RGA3	Putative disease resistance protein RGA3	Uncharacterized protein	AT3G14470.1	NB-ARC domain-containing disease resistance protein NB-ARC domain-containing disease resistance protein; FUNCTIONS IN: protein binding; INVOLVED IN: apoptosis, defense response; LOCATED IN: endomembrane system; EXPRESSED IN: 23 plant structures; EXPRESSED DURING: 14 growth stages; CONTAINS InterPro DOMAIN/s: Leucine-rich repeat-containing protein (InterPro:IPR015766), NB-ARC (InterPro:IPR002182),…
Chr1	13S19_Chr1_nlr7	CC-NBARC-LRR	118395907	118398908	13S19_Chr1_001377	118395723	118398348	Rx N-terminal domain	NA	Putative disease resistance protein RGA1	NBS-LRR type resistance protein	AT3G14470.1	NB-ARC domain-containing disease resistance protein NB-ARC domain-containing disease resistance protein; FUNCTIONS IN: protein binding; INVOLVED IN: apoptosis, defense response; LOCATED IN: endomembrane system; EXPRESSED IN: 23 plant structures; EXPRESSED DURING: 14 growth stages; CONTAINS InterPro DOMAIN/s: Leucine-rich repeat-containing protein (InterPro:IPR015766), NB-ARC (InterPro:IPR002182),…
Chr1	13S19_Chr1_nlr7	CC-NBARC-LRR	118395907	118398908	13S19_Chr1_001378	118398350	118398896	NA	NA	NA	Uncharacterized protein	NA	NA
Chr1	13S19_Chr1_nlr7	CC-NBARC-LRR	118395907	118398908	13S19_Chr1_001379	118398898	118400301	NA	NA	NA	Rx_N domain-containing protein	NA	NA
Chr1	13S19_Chr1_nlr8	CC-NBARC-LRR	118407677	118410680	13S19_Chr1_001382	118407482	118411434	NB-ARC domain	NA	Putative disease resistance protein RGA1	NBS-LRR type resistance protein	AT3G14470.1	NB-ARC domain-containing disease resistance protein NB-ARC domain-containing disease resistance protein; FUNCTIONS IN: protein binding; INVOLVED IN: apoptosis, defense response; LOCATED IN: endomembrane system; EXPRESSED IN: 23 plant structures; EXPRESSED DURING: 14 growth stages; CONTAINS InterPro DOMAIN/s: Leucine-rich repeat-containing protein (InterPro:IPR015766), NB-ARC (InterPro:IPR002182),…
Chr1	13S19_Chr1_nlr9	CC-NBARC-LRR	118442776	118445964	13S19_Chr1_001384	118441169	118446588	NB-ARC domain	NA	Disease resistance protein RGA2	NBS-LRR type resistance protein	AT3G14470.1	NB-ARC domain-containing disease resistance protein NB-ARC domain-containing disease resistance protein; FUNCTIONS IN: protein binding; INVOLVED IN: apoptosis, defense response; LOCATED IN: endomembrane system; EXPRESSED IN: 23 plant structures; EXPRESSED DURING: 14 growth stages; CONTAINS InterPro DOMAIN/s: Leucine-rich repeat-containing protein (InterPro:IPR015766), NB-ARC (InterPro:IPR002182),…
Chr2	13S19_Chr2_nlr1	CC-NBARC-LRR	13980023	13983428	13S192g00047660			NA	NA	NA	NA	NA	NA
Chr2	13S19_Chr2_nlr10	CC-NBARC-LRR	66907981	66911672	13S19_Chr2_003228	66907365	66911955	NB-ARC domain	SOVF_090460	Putative disease resistance protein RGA4	Uncharacterized protein	AT3G14470.1	NB-ARC domain-containing disease resistance protein NB-ARC domain-containing disease resistance protein; FUNCTIONS IN: protein binding; INVOLVED IN: apoptosis, defense response; LOCATED IN: endomembrane system; EXPRESSED IN: 23 plant structures; EXPRESSED DURING: 14 growth stages; CONTAINS InterPro DOMAIN/s: Leucine-rich repeat-containing protein (InterPro:IPR015766), NB-ARC (InterPro:IPR002182),…
Chr2	13S19_Chr2_nlr11	NBARC-LRR	8280640	8283201	13S19_Chr2_003705	8279832	8284153	NB-ARC domain	NA	Disease resistance protein RGA2	CC-NBS-LRR type resistance protein	AT3G14470.1	NB-ARC domain-containing disease resistance protein NB-ARC domain-containing disease resistance protein; FUNCTIONS IN: protein binding; INVOLVED IN: apoptosis, defense response; LOCATED IN: endomembrane system; EXPRESSED IN: 23 plant structures; EXPRESSED DURING: 14 growth stages; CONTAINS InterPro DOMAIN/s: Leucine-rich repeat-containing protein (InterPro:IPR015766), NB-ARC (InterPro:IPR002182),…
Chr2	13S19_Chr2_nlr2	CC-NBARC	107494281	107496602	13S19_Chr2_001605	107492656	107509567	NB-ARC domain	disease resistance protein RPM1like	Disease resistance protein RPP13	Uncharacterized protein	AT3G46530.1	NB-ARC domain-containing disease resistance protein Confers resistance to the biotrophic oomycete, Peronospora parasitica. Encodes an NBS-LRR type R protein with a putative amino-terminal leucine zipper. Fungal protein ATR13 induces RPP13 gene expression and disease resistance. RECOGNITION OF PERONOSPORA PARASITICA 13 (RPP13); FUNCTIONS IN: ATP binding; INVOLVED IN: defense response, incompatible…
Chr2	13S19_Chr2_nlr3	CC-NBARC-LRR	107520204	107523589	13S19_Chr2_001606	107518271	107524200	NB-ARC domain	SOVF_111510	Disease resistance protein RPM1	Uncharacterized protein	AT3G07040.1	NB-ARC domain-containing disease resistance protein Contains an N-terminal tripartite nucleotide binding site and a C-terminal tandem array of leucine-rich repeats. Confers resistance to Pseudomonas syringae strains that carry the avirulence genes avrB and avrRpm1. RESISTANCE TO P. SYRINGAE PV MACULICOLA 1 (RPM1); FUNCTIONS IN: protein binding, nucleotide binding; INVOLVED IN: defense response, p…
Chr2	13S19_Chr2_nlr4	CC-NBARC-LRR	107781768	107785741	13S19_Chr2_002157	107781341	107787219	NB-ARC domain	disease resistance protein RPM1like	Disease resistance protein RPM1	Putative disease resistance protein RPM1	AT3G07040.1	NB-ARC domain-containing disease resistance protein Contains an N-terminal tripartite nucleotide binding site and a C-terminal tandem array of leucine-rich repeats. Confers resistance to Pseudomonas syringae strains that carry the avirulence genes avrB and avrRpm1. RESISTANCE TO P. SYRINGAE PV MACULICOLA 1 (RPM1); FUNCTIONS IN: protein binding, nucleotide binding; INVOLVED IN: defense response, p…
Chr2	13S19_Chr2_nlr5	NBARC	107173747	107174151	13S19_Chr2_002199	107171797	107176047	NB-ARC domain	LOC110782112	NA	Uncharacterized protein	AT5G56220.1	P-loop containing nucleoside triphosphate hydrolases superfamily protein P-loop containing nucleoside triphosphate hydrolases superfamily protein; FUNCTIONS IN: nucleoside-triphosphatase activity, nucleotide binding, ATP binding; INVOLVED IN: apoptosis; LOCATED IN: chloroplast; EXPRESSED IN: 12 plant structures; EXPRESSED DURING: 7 growth stages; CONTAINS InterPro DOMAIN/s: ATPase, AAA+ type, cor…
Chr2	13S19_Chr2_nlr6	NBARC-LRR	104764132	104767038	13S19_Chr2_002320	104763504	104769777	Rx N-terminal domain	disease resistance protein RGA1	Putative disease resistance protein RGA1	Uncharacterized protein	AT3G14470.1	NB-ARC domain-containing disease resistance protein NB-ARC domain-containing disease resistance protein; FUNCTIONS IN: protein binding; INVOLVED IN: apoptosis, defense response; LOCATED IN: endomembrane system; EXPRESSED IN: 23 plant structures; EXPRESSED DURING: 14 growth stages; CONTAINS InterPro DOMAIN/s: Leucine-rich repeat-containing protein (InterPro:IPR015766), NB-ARC (InterPro:IPR002182),…
Chr2	13S19_Chr2_nlr8	CC-NBARC-LRR	95884372	95886684	13S19_Chr2_002659	95883779	95888131	Rx N-terminal domain	disease resistance RPP13like protein 4	Disease resistance RPP13-like protein 4	Uncharacterized protein	AT3G50950.1	HOPZ-ACTIVATED RESISTANCE 1 HOPZ-ACTIVATED RESISTANCE 1 (ZAR1); FUNCTIONS IN: ATP binding; INVOLVED IN: defense response, apoptosis; LOCATED IN: cellular_component unknown; EXPRESSED IN: 22 plant structures; EXPRESSED DURING: 13 growth stages; CONTAINS InterPro DOMAIN/s: NB-ARC (InterPro:IPR002182), Disease resistance protein (InterPro:IPR000767); BEST Arabidopsis thaliana protein match is: Disea…
Chr2	13S19_Chr2_nlr9	CC-NBARC-LRR	91280437	91283685	13S19_Chr2_002791	91280013	91284054	NB-ARC domain	disease resistance protein RGA3	Putative disease resistance protein RGA3	Uncharacterized protein	AT3G14470.1	NB-ARC domain-containing disease resistance protein NB-ARC domain-containing disease resistance protein; FUNCTIONS IN: protein binding; INVOLVED IN: apoptosis, defense response; LOCATED IN: endomembrane system; EXPRESSED IN: 23 plant structures; EXPRESSED DURING: 14 growth stages; CONTAINS InterPro DOMAIN/s: Leucine-rich repeat-containing protein (InterPro:IPR015766), NB-ARC (InterPro:IPR002182),…
Chr3	13S19_Chr3_nlr1	CC-NBARC-LRR	607362	610733	13S19_Chr3_000040	605571	612570	NB-ARC domain	disease resistance protein RGA2like	Disease resistance protein RGA2	Uncharacterized protein	AT3G14470.1	NB-ARC domain-containing disease resistance protein NB-ARC domain-containing disease resistance protein; FUNCTIONS IN: protein binding; INVOLVED IN: apoptosis, defense response; LOCATED IN: endomembrane system; EXPRESSED IN: 23 plant structures; EXPRESSED DURING: 14 growth stages; CONTAINS InterPro DOMAIN/s: Leucine-rich repeat-containing protein (InterPro:IPR015766), NB-ARC (InterPro:IPR002182),…
Chr3	13S19_Chr3_nlr10	CC-NBARC-LRR	9314870	9317704	13S19_Chr3_000497	9313846	9319002	Rx N-terminal domain	disease resistance protein RGA1	Putative disease resistance protein RGA3	Uncharacterized protein	AT3G14470.1	NB-ARC domain-containing disease resistance protein NB-ARC domain-containing disease resistance protein; FUNCTIONS IN: protein binding; INVOLVED IN: apoptosis, defense response; LOCATED IN: endomembrane system; EXPRESSED IN: 23 plant structures; EXPRESSED DURING: 14 growth stages; CONTAINS InterPro DOMAIN/s: Leucine-rich repeat-containing protein (InterPro:IPR015766), NB-ARC (InterPro:IPR002182),…
Chr3	13S19_Chr3_nlr11	CC-NBARC-LRR	16303646	16306039	13S19_Chr3_000750	16300914	16308723	NB-ARC domain	disease resistance protein RGA4	Putative disease resistance protein RGA4	NB-ARC domain-containing protein	AT3G14470.1	NB-ARC domain-containing disease resistance protein NB-ARC domain-containing disease resistance protein; FUNCTIONS IN: protein binding; INVOLVED IN: apoptosis, defense response; LOCATED IN: endomembrane system; EXPRESSED IN: 23 plant structures; EXPRESSED DURING: 14 growth stages; CONTAINS InterPro DOMAIN/s: Leucine-rich repeat-containing protein (InterPro:IPR015766), NB-ARC (InterPro:IPR002182),…
Chr3	13S19_Chr3_nlr12	CC-NBARC-LRR	16333262	16335673	13S19_Chr3_000754	16331339	16336317	NB-ARC domain	disease resistance RPP13like protein 1 isoform X2	Putative disease resistance RPP13-like protein 1	Uncharacterized protein	AT3G14470.1	NB-ARC domain-containing disease resistance protein NB-ARC domain-containing disease resistance protein; FUNCTIONS IN: protein binding; INVOLVED IN: apoptosis, defense response; LOCATED IN: endomembrane system; EXPRESSED IN: 23 plant structures; EXPRESSED DURING: 14 growth stages; CONTAINS InterPro DOMAIN/s: Leucine-rich repeat-containing protein (InterPro:IPR015766), NB-ARC (InterPro:IPR002182),…
Chr3	13S19_Chr3_nlr13	CC-NBARC-LRR	18122249	18125074	13S19_Chr3_000796	18120818	18126444	Leucine rich repeat	disease resistance protein At4g27190like isoform X2	Disease resistance protein At4g27190	NB-ARC domain-containing protein	AT4G27190.1	NB-ARC domain-containing disease resistance protein NB-ARC domain-containing disease resistance protein; FUNCTIONS IN: nucleoside-triphosphatase activity, nucleotide binding, ATP binding; INVOLVED IN: apoptosis, defense response; LOCATED IN: cellular_component unknown; CONTAINS InterPro DOMAIN/s: ATPase, AAA+ type, core (InterPro:IPR003593), NB-ARC (InterPro:IPR002182), Disease resistance protein…
Chr3	13S19_Chr3_nlr15	CC-NBARC-LRR	146853718	146855943	13S19_Chr3_001983	146853490	146857478	Rx N-terminal domain	disease resistance protein RGA4	Putative disease resistance protein RGA4	Uncharacterized protein	AT3G14470.1	NB-ARC domain-containing disease resistance protein NB-ARC domain-containing disease resistance protein; FUNCTIONS IN: protein binding; INVOLVED IN: apoptosis, defense response; LOCATED IN: endomembrane system; EXPRESSED IN: 23 plant structures; EXPRESSED DURING: 14 growth stages; CONTAINS InterPro DOMAIN/s: Leucine-rich repeat-containing protein (InterPro:IPR015766), NB-ARC (InterPro:IPR002182),…
Chr3	13S19_Chr3_nlr16	NBARC-LRR	146931711	146932970	13S19_Chr3_001985	146931612	146932569	NB-ARC domain	NA	Putative disease resistance protein RGA1	Uncharacterized protein	AT3G14470.1	NB-ARC domain-containing disease resistance protein NB-ARC domain-containing disease resistance protein; FUNCTIONS IN: protein binding; INVOLVED IN: apoptosis, defense response; LOCATED IN: endomembrane system; EXPRESSED IN: 23 plant structures; EXPRESSED DURING: 14 growth stages; CONTAINS InterPro DOMAIN/s: Leucine-rich repeat-containing protein (InterPro:IPR015766), NB-ARC (InterPro:IPR002182),…
Chr3	13S19_Chr3_nlr17	CC-NBARC-LRR	147004728	147006730	13S193g00120690			NA	NA	NA	NA	NA	NA
Chr3	13S19_Chr3_nlr18	NBARC-LRR	157405514	157406842	13S19_Chr3_002163	157402672	157410923	Rx N-terminal domain	disease resistance protein RGA3	Putative disease resistance protein RGA3	Uncharacterized protein	AT3G14460.1	LRR and NB-ARC domains-containing disease resistance protein LRR and NB-ARC domains-containing disease resistance protein; FUNCTIONS IN: ATP binding; INVOLVED IN: apoptosis, defense response; CONTAINS InterPro DOMAIN/s: NB-ARC (InterPro:IPR002182), Leucine-rich repeat (InterPro:IPR001611), Disease resistance protein (InterPro:IPR000767); BEST Arabidopsis thaliana protein match is: NB-ARC domain-c…
Chr3	13S19_Chr3_nlr19	CC-NBARC-LRR	70005739	70009316	13S19_Chr3_003005	70004857	70010379	Rx N-terminal domain	probable disease resistance RPP8like protein 2	Probable disease resistance RPP8-like protein 2	Uncharacterized protein	AT5G43470.2	Disease resistance protein (CC-NBS-LRR class) family Confers resistance to Peronospora parasitica. In arabidopsis ecotype Dijon-17, HRT-mediated signaling is dependent on light for the induction of hypersensitive response and resistance to turnip crinkle virus. RECOGNITION OF PERONOSPORA PARASITICA 8 (RPP8); FUNCTIONS IN: nucleotide binding; INVOLVED IN: defense response to virus, response to lig…
Chr3	13S19_Chr3_nlr2	CC-NBARC-LRR	1114650	1117835	13S19_Chr3_000074	1114117	1116323	Rx N-terminal domain	disease resistance protein RGA2like	Putative disease resistance protein RGA4	NBS-LRR type resistance protein	AT3G14470.1	NB-ARC domain-containing disease resistance protein NB-ARC domain-containing disease resistance protein; FUNCTIONS IN: protein binding; INVOLVED IN: apoptosis, defense response; LOCATED IN: endomembrane system; EXPRESSED IN: 23 plant structures; EXPRESSED DURING: 14 growth stages; CONTAINS InterPro DOMAIN/s: Leucine-rich repeat-containing protein (InterPro:IPR015766), NB-ARC (InterPro:IPR002182),…
Chr3	13S19_Chr3_nlr2	CC-NBARC-LRR	1114650	1117835	13S19_Chr3_000075	1116325	1119345	NA	disease resistance protein RGA2like	Putative disease resistance protein RGA4	Uncharacterized protein	AT3G14470.1	NB-ARC domain-containing disease resistance protein NB-ARC domain-containing disease resistance protein; FUNCTIONS IN: protein binding; INVOLVED IN: apoptosis, defense response; LOCATED IN: endomembrane system; EXPRESSED IN: 23 plant structures; EXPRESSED DURING: 14 growth stages; CONTAINS InterPro DOMAIN/s: Leucine-rich repeat-containing protein (InterPro:IPR015766), NB-ARC (InterPro:IPR002182),…
Chr3	13S19_Chr3_nlr20	CC-NBARC-LRR	69997281	70002673	13S19_Chr3_003006	69998959	70003042	NB-ARC domain	disease resistance protein RGA3	Disease resistance protein RGA2	NB-ARC domain-containing protein	AT3G14460.1	LRR and NB-ARC domains-containing disease resistance protein LRR and NB-ARC domains-containing disease resistance protein; FUNCTIONS IN: ATP binding; INVOLVED IN: apoptosis, defense response; CONTAINS InterPro DOMAIN/s: NB-ARC (InterPro:IPR002182), Leucine-rich repeat (InterPro:IPR001611), Disease resistance protein (InterPro:IPR000767); BEST Arabidopsis thaliana protein match is: NB-ARC domain-c…
Chr3	13S19_Chr3_nlr21	NBARC-LRR	69842136	69844583	13S19_Chr3_003009	69841864	69851061	Rx N-terminal domain	disease resistance protein RPP8like	Probable disease resistance RPP8-like protein 4	Uncharacterized protein	AT5G48620.1	Disease resistance protein (CC-NBS-LRR class) family Disease resistance protein (CC-NBS-LRR class) family; FUNCTIONS IN: ATP binding; INVOLVED IN: defense response, apoptosis; LOCATED IN: plasma membrane; EXPRESSED IN: cultured cell; CONTAINS InterPro DOMAIN/s: NB-ARC (InterPro:IPR002182), Disease resistance protein (InterPro:IPR000767); BEST Arabidopsis thaliana protein match is: Disease resista…
Chr3	13S19_Chr3_nlr22	CC-NBARC-LRR	69823734	69826910	13S19_Chr3_003011	69823351	69828802	NB-ARC domain	disease resistance protein RGA3	Putative disease resistance protein RGA1	NB-ARC domain-containing protein	AT3G14460.1	LRR and NB-ARC domains-containing disease resistance protein LRR and NB-ARC domains-containing disease resistance protein; FUNCTIONS IN: ATP binding; INVOLVED IN: apoptosis, defense response; CONTAINS InterPro DOMAIN/s: NB-ARC (InterPro:IPR002182), Leucine-rich repeat (InterPro:IPR001611), Disease resistance protein (InterPro:IPR000767); BEST Arabidopsis thaliana protein match is: NB-ARC domain-c…
Chr3	13S19_Chr3_nlr23	CC-NBARC-LRR	33859879	33863741	13S19_Chr3_003359	33860269	33865663	Rx N-terminal domain	LOC110778944	Putative disease resistance protein RGA3	Uncharacterized protein	AT3G14470.1	NB-ARC domain-containing disease resistance protein NB-ARC domain-containing disease resistance protein; FUNCTIONS IN: protein binding; INVOLVED IN: apoptosis, defense response; LOCATED IN: endomembrane system; EXPRESSED IN: 23 plant structures; EXPRESSED DURING: 14 growth stages; CONTAINS InterPro DOMAIN/s: Leucine-rich repeat-containing protein (InterPro:IPR015766), NB-ARC (InterPro:IPR002182),…
Chr3	13S19_Chr3_nlr23	CC-NBARC-LRR	33859879	33863741	13S19_Chr3_003360	33854499	33860267	NB-ARC domain	disease resistance protein RGA1	Putative disease resistance protein RGA1	Uncharacterized protein	AT3G14470.1	NB-ARC domain-containing disease resistance protein NB-ARC domain-containing disease resistance protein; FUNCTIONS IN: protein binding; INVOLVED IN: apoptosis, defense response; LOCATED IN: endomembrane system; EXPRESSED IN: 23 plant structures; EXPRESSED DURING: 14 growth stages; CONTAINS InterPro DOMAIN/s: Leucine-rich repeat-containing protein (InterPro:IPR015766), NB-ARC (InterPro:IPR002182),…
Chr3	13S19_Chr3_nlr24	CC-NBARC-LRR	33855810	33858369	13S19_Chr3_003360	33854499	33860267	NB-ARC domain	disease resistance protein RGA1	Putative disease resistance protein RGA1	Uncharacterized protein	AT3G14470.1	NB-ARC domain-containing disease resistance protein NB-ARC domain-containing disease resistance protein; FUNCTIONS IN: protein binding; INVOLVED IN: apoptosis, defense response; LOCATED IN: endomembrane system; EXPRESSED IN: 23 plant structures; EXPRESSED DURING: 14 growth stages; CONTAINS InterPro DOMAIN/s: Leucine-rich repeat-containing protein (InterPro:IPR015766), NB-ARC (InterPro:IPR002182),…
Chr3	13S19_Chr3_nlr25	CC-NBARC-LRR	33851672	33854047	13S19_Chr3_003361	33850551	33854497	Rx N-terminal domain	LOC110778944	Putative disease resistance protein RGA3	Uncharacterized protein	AT3G14470.1	NB-ARC domain-containing disease resistance protein NB-ARC domain-containing disease resistance protein; FUNCTIONS IN: protein binding; INVOLVED IN: apoptosis, defense response; LOCATED IN: endomembrane system; EXPRESSED IN: 23 plant structures; EXPRESSED DURING: 14 growth stages; CONTAINS InterPro DOMAIN/s: Leucine-rich repeat-containing protein (InterPro:IPR015766), NB-ARC (InterPro:IPR002182),…
Chr3	13S19_Chr3_nlr26	CC-NBARC-LRR	33615855	33618095	13S193g00099290			NA	NA	NA	NA	NA	NA
Chr3	13S19_Chr3_nlr27	CC-NBARC-LRR	24712298	24715399	13S19_Chr3_003518	24711268	24716481	Rx N-terminal domain	disease resistance protein RGA3	Putative disease resistance protein RGA3	CC-NBS-LRR type resistance protein	AT3G14470.1	NB-ARC domain-containing disease resistance protein NB-ARC domain-containing disease resistance protein; FUNCTIONS IN: protein binding; INVOLVED IN: apoptosis, defense response; LOCATED IN: endomembrane system; EXPRESSED IN: 23 plant structures; EXPRESSED DURING: 14 growth stages; CONTAINS InterPro DOMAIN/s: Leucine-rich repeat-containing protein (InterPro:IPR015766), NB-ARC (InterPro:IPR002182),…
Chr3	13S19_Chr3_nlr28	NBARC-LRR	18139591	18142050	13S19_Chr3_003658	18139230	18147030	Leucine rich repeat	SOVF_096280	Disease resistance protein RPS2	Protein kinase domain-containing protein	AT3G09010.1	Protein kinase superfamily protein Protein kinase superfamily protein; FUNCTIONS IN: protein serine/threonine kinase activity, protein kinase activity, kinase activity, ATP binding; INVOLVED IN: protein amino acid phosphorylation; LOCATED IN: cellular_component unknown; EXPRESSED IN: 20 plant structures; EXPRESSED DURING: 12 growth stages; CONTAINS InterPro DOMAIN/s: Protein kinase, ATP binding s…
Chr3	13S19_Chr3_nlr29	CC-NBARC-LRR	8215527	8219168	13S19_Chr3_003964	8214946	8219247	Phloem protein 2	NA	Putative disease resistance protein At1g59780	Uncharacterized protein	AT1G59780.1	NB-ARC domain-containing disease resistance protein NB-ARC domain-containing disease resistance protein; FUNCTIONS IN: ATP binding; INVOLVED IN: defense response, apoptosis; LOCATED IN: cellular_component unknown; EXPRESSED IN: hypocotyl, root, flower, synergid; EXPRESSED DURING: 4 anthesis; CONTAINS InterPro DOMAIN/s: NB-ARC (InterPro:IPR002182), Disease resistance protein (InterPro:IPR000767); …
Chr3	13S19_Chr3_nlr3	CC-NBARC-LRR	3233133	3235967	13S19_Chr3_000203	3232054	3233371	Rx N-terminal domain	SOVF_076850	Probable disease resistance protein RXW24L	Rx_N domain-containing protein	AT1G58410.1	Disease resistance protein (CC-NBS-LRR class) family Disease resistance protein (CC-NBS-LRR class) family; FUNCTIONS IN: ATP binding; INVOLVED IN: defense response, apoptosis; LOCATED IN: cellular_component unknown; EXPRESSED IN: 7 plant structures; EXPRESSED DURING: F mature embryo stage, petal differentiation and expansion stage, D bilateral stage; CONTAINS InterPro DOMAIN/s: NB-ARC (InterPro:I…
Chr3	13S19_Chr3_nlr3	CC-NBARC-LRR	3233133	3235967	13S19_Chr3_000204	3233373	3237466	NB-ARC domain	disease resistance protein RGA1	Putative disease resistance protein RGA1	Rx_N domain-containing protein	AT3G14470.1	NB-ARC domain-containing disease resistance protein NB-ARC domain-containing disease resistance protein; FUNCTIONS IN: protein binding; INVOLVED IN: apoptosis, defense response; LOCATED IN: endomembrane system; EXPRESSED IN: 23 plant structures; EXPRESSED DURING: 14 growth stages; CONTAINS InterPro DOMAIN/s: Leucine-rich repeat-containing protein (InterPro:IPR015766), NB-ARC (InterPro:IPR002182),…
Chr3	13S19_Chr3_nlr30	CC-NBARC-LRR	8201716	8204479	13S19_Chr3_003966	8203548	8206217	Rx N-terminal domain	disease resistance protein At1g50180 isoform X2	Probable disease resistance protein RDL5	Uncharacterized protein	AT1G58807.2	Disease resistance protein (CC-NBS-LRR class) family Disease resistance protein (CC-NBS-LRR class) family; FUNCTIONS IN: ATP binding; INVOLVED IN: apoptosis, defense response; LOCATED IN: cellular_component unknown; EXPRESSED IN: cultured cell; CONTAINS InterPro DOMAIN/s: NB-ARC (InterPro:IPR002182), Disease resistance protein (InterPro:IPR000767); BEST Arabidopsis thaliana protein match is: Dise…
Chr3	13S19_Chr3_nlr30	CC-NBARC-LRR	8201716	8204479	13S19_Chr3_003967	8199871	8203393	Phloem protein 2	disease resistance protein At1g50180 isoform X1	Disease resistance RPP8-like protein 3	Uncharacterized protein	AT5G35450.1	Disease resistance protein (CC-NBS-LRR class) family Disease resistance protein (CC-NBS-LRR class) family; FUNCTIONS IN: ATP binding; INVOLVED IN: defense response, apoptosis; LOCATED IN: plasma membrane; EXPRESSED IN: 21 plant structures; EXPRESSED DURING: 10 growth stages; CONTAINS InterPro DOMAIN/s: NB-ARC (InterPro:IPR002182), Disease resistance protein (InterPro:IPR000767); BEST Arabidopsis …
Chr3	13S19_Chr3_nlr31	CC-NBARC-LRR	8193005	8195809	13S19_Chr3_003968	8191677	8197091	NB-ARC domain	disease resistance RPP8like protein 3	Disease resistance protein RPP8	Uncharacterized protein	AT5G43470.2	Disease resistance protein (CC-NBS-LRR class) family Confers resistance to Peronospora parasitica. In arabidopsis ecotype Dijon-17, HRT-mediated signaling is dependent on light for the induction of hypersensitive response and resistance to turnip crinkle virus. RECOGNITION OF PERONOSPORA PARASITICA 8 (RPP8); FUNCTIONS IN: nucleotide binding; INVOLVED IN: defense response to virus, response to lig…
Chr3	13S19_Chr3_nlr32	CC-NBARC	8184415	8185950	13S19_Chr3_003971	8178054	8188586	NB-ARC domain	NA	Probable disease resistance protein At1g58390	Uncharacterized protein	AT1G58390.1	Disease resistance protein (CC-NBS-LRR class) family Disease resistance protein (CC-NBS-LRR class) family; FUNCTIONS IN: ATP binding; INVOLVED IN: defense response, apoptosis; LOCATED IN: cellular_component unknown; EXPRESSED IN: 8 plant structures; EXPRESSED DURING: 4 anthesis, F mature embryo stage, petal differentiation and expansion stage, LP.08 eight leaves visible, D bilateral stage; CONTAI…
Chr3	13S19_Chr3_nlr33	CC-NBARC-LRR	8035083	8040397	13S19_Chr3_003973	8034655	8041132	NB-ARC domain	disease resistance RPP8like protein 3	Disease resistance RPP8-like protein 3	Uncharacterized protein	AT5G35450.1	Disease resistance protein (CC-NBS-LRR class) family Disease resistance protein (CC-NBS-LRR class) family; FUNCTIONS IN: ATP binding; INVOLVED IN: defense response, apoptosis; LOCATED IN: plasma membrane; EXPRESSED IN: 21 plant structures; EXPRESSED DURING: 10 growth stages; CONTAINS InterPro DOMAIN/s: NB-ARC (InterPro:IPR002182), Disease resistance protein (InterPro:IPR000767); BEST Arabidopsis …
Chr3	13S19_Chr3_nlr34	NBARC-LRR	6954234	6956034	13S19_Chr3_004034	6954315	6957053	NB-ARC domain	NA	Disease resistance protein RPM1	Uncharacterized protein	AT3G07040.1	NB-ARC domain-containing disease resistance protein Contains an N-terminal tripartite nucleotide binding site and a C-terminal tandem array of leucine-rich repeats. Confers resistance to Pseudomonas syringae strains that carry the avirulence genes avrB and avrRpm1. RESISTANCE TO P. SYRINGAE PV MACULICOLA 1 (RPM1); FUNCTIONS IN: protein binding, nucleotide binding; INVOLVED IN: defense response, p…
Chr3	13S19_Chr3_nlr34	NBARC-LRR	6954234	6956034	13S19_Chr3_004035	6953990	6954313	NA	disease resistance protein RPM1like	NA	Uncharacterized protein	NA	NA
Chr3	13S19_Chr3_nlr35	NBARC-LRR	6316187	6318709	13S19_Chr3_004064	6315924	6319800	NB-ARC domain	disease resistance protein RGA2like	Disease resistance protein RGA2	NB-ARC domain-containing protein	AT3G14470.1	NB-ARC domain-containing disease resistance protein NB-ARC domain-containing disease resistance protein; FUNCTIONS IN: protein binding; INVOLVED IN: apoptosis, defense response; LOCATED IN: endomembrane system; EXPRESSED IN: 23 plant structures; EXPRESSED DURING: 14 growth stages; CONTAINS InterPro DOMAIN/s: Leucine-rich repeat-containing protein (InterPro:IPR015766), NB-ARC (InterPro:IPR002182),…
Chr3	13S19_Chr3_nlr36	CC-NBARC-LRR	6309616	6312897	13S19_Chr3_004065	6309436	6313045	NB-ARC domain	disease resistance protein RGA1	Putative disease resistance protein RGA1	Uncharacterized protein	AT3G14470.1	NB-ARC domain-containing disease resistance protein NB-ARC domain-containing disease resistance protein; FUNCTIONS IN: protein binding; INVOLVED IN: apoptosis, defense response; LOCATED IN: endomembrane system; EXPRESSED IN: 23 plant structures; EXPRESSED DURING: 14 growth stages; CONTAINS InterPro DOMAIN/s: Leucine-rich repeat-containing protein (InterPro:IPR015766), NB-ARC (InterPro:IPR002182),…
Chr3	13S19_Chr3_nlr37	CC-NBARC-LRR	6304797	6307760	13S19_Chr3_004066	6304001	6308016	NB-ARC domain	disease resistance protein RGA2like	Putative disease resistance protein RGA4	NB-ARC domain-containing protein	AT3G14470.1	NB-ARC domain-containing disease resistance protein NB-ARC domain-containing disease resistance protein; FUNCTIONS IN: protein binding; INVOLVED IN: apoptosis, defense response; LOCATED IN: endomembrane system; EXPRESSED IN: 23 plant structures; EXPRESSED DURING: 14 growth stages; CONTAINS InterPro DOMAIN/s: Leucine-rich repeat-containing protein (InterPro:IPR015766), NB-ARC (InterPro:IPR002182),…
Chr3	13S19_Chr3_nlr38	CC-NBARC-LRR	6290301	6293621	13S19_Chr3_004067	6290077	6293851	NB-ARC domain	disease resistance protein RGA1	Putative disease resistance protein RGA4	NB-ARC domain-containing protein	AT3G14470.1	NB-ARC domain-containing disease resistance protein NB-ARC domain-containing disease resistance protein; FUNCTIONS IN: protein binding; INVOLVED IN: apoptosis, defense response; LOCATED IN: endomembrane system; EXPRESSED IN: 23 plant structures; EXPRESSED DURING: 14 growth stages; CONTAINS InterPro DOMAIN/s: Leucine-rich repeat-containing protein (InterPro:IPR015766), NB-ARC (InterPro:IPR002182),…
Chr3	13S19_Chr3_nlr39	CC-NBARC-LRR	3210161	3212995	13S19_Chr3_004250	3206797	3214276	Rx N-terminal domain	disease resistance protein RGA3	Putative disease resistance protein RGA3	Rx_N domain-containing protein	AT3G14470.1	NB-ARC domain-containing disease resistance protein NB-ARC domain-containing disease resistance protein; FUNCTIONS IN: protein binding; INVOLVED IN: apoptosis, defense response; LOCATED IN: endomembrane system; EXPRESSED IN: 23 plant structures; EXPRESSED DURING: 14 growth stages; CONTAINS InterPro DOMAIN/s: Leucine-rich repeat-containing protein (InterPro:IPR015766), NB-ARC (InterPro:IPR002182),…
Chr3	13S19_Chr3_nlr4	NBARC-LRR	6144521	6147073	13S19_Chr3_000328	6143678	6147237	NB-ARC domain	disease resistance protein RGA1	Putative disease resistance protein RGA4	NB-ARC domain-containing protein	AT3G14470.1	NB-ARC domain-containing disease resistance protein NB-ARC domain-containing disease resistance protein; FUNCTIONS IN: protein binding; INVOLVED IN: apoptosis, defense response; LOCATED IN: endomembrane system; EXPRESSED IN: 23 plant structures; EXPRESSED DURING: 14 growth stages; CONTAINS InterPro DOMAIN/s: Leucine-rich repeat-containing protein (InterPro:IPR015766), NB-ARC (InterPro:IPR002182),…
Chr3	13S19_Chr3_nlr40	CC-NBARC-LRR	3192092	3194920	13S19_Chr3_004253	3190562	3195913	NB-ARC domain	disease resistance protein RGA1	Disease resistance protein RGA2	Rx_N domain-containing protein	AT3G14470.1	NB-ARC domain-containing disease resistance protein NB-ARC domain-containing disease resistance protein; FUNCTIONS IN: protein binding; INVOLVED IN: apoptosis, defense response; LOCATED IN: endomembrane system; EXPRESSED IN: 23 plant structures; EXPRESSED DURING: 14 growth stages; CONTAINS InterPro DOMAIN/s: Leucine-rich repeat-containing protein (InterPro:IPR015766), NB-ARC (InterPro:IPR002182),…
Chr3	13S19_Chr3_nlr41	CC-NBARC-LRR	956383	959349	13S19_Chr3_004369	953789	961225	NB-ARC domain	disease resistance protein RGA2like	Putative disease resistance protein RGA3	NBS-LRR type resistance protein	AT3G14470.1	NB-ARC domain-containing disease resistance protein NB-ARC domain-containing disease resistance protein; FUNCTIONS IN: protein binding; INVOLVED IN: apoptosis, defense response; LOCATED IN: endomembrane system; EXPRESSED IN: 23 plant structures; EXPRESSED DURING: 14 growth stages; CONTAINS InterPro DOMAIN/s: Leucine-rich repeat-containing protein (InterPro:IPR015766), NB-ARC (InterPro:IPR002182),…
Chr3	13S19_Chr3_nlr42	CC-NBARC-LRR	948531	951485	13S19_Chr3_004370	947278	951716	NB-ARC domain	disease resistance protein RGA2like	Putative disease resistance protein RGA4	NBS-LRR type resistance protein	AT3G14470.1	NB-ARC domain-containing disease resistance protein NB-ARC domain-containing disease resistance protein; FUNCTIONS IN: protein binding; INVOLVED IN: apoptosis, defense response; LOCATED IN: endomembrane system; EXPRESSED IN: 23 plant structures; EXPRESSED DURING: 14 growth stages; CONTAINS InterPro DOMAIN/s: Leucine-rich repeat-containing protein (InterPro:IPR015766), NB-ARC (InterPro:IPR002182),…
Chr3	13S19_Chr3_nlr43	CC-NBARC-LRR	887681	890290	13S19_Chr3_004372	887136	890604	NB-ARC domain	NA	Disease resistance protein RGA2	CC-NBS-LRR type resistance protein	AT5G35450.1	Disease resistance protein (CC-NBS-LRR class) family Disease resistance protein (CC-NBS-LRR class) family; FUNCTIONS IN: ATP binding; INVOLVED IN: defense response, apoptosis; LOCATED IN: plasma membrane; EXPRESSED IN: 21 plant structures; EXPRESSED DURING: 10 growth stages; CONTAINS InterPro DOMAIN/s: NB-ARC (InterPro:IPR002182), Disease resistance protein (InterPro:IPR000767); BEST Arabidopsis …
Chr3	13S19_Chr3_nlr44	CC-NBARC-LRR	877402	880461	13S19_Chr3_004374	877095	880949	Rx N-terminal domain	NA	Putative disease resistance protein RGA4	Uncharacterized protein	AT3G14470.1	NB-ARC domain-containing disease resistance protein NB-ARC domain-containing disease resistance protein; FUNCTIONS IN: protein binding; INVOLVED IN: apoptosis, defense response; LOCATED IN: endomembrane system; EXPRESSED IN: 23 plant structures; EXPRESSED DURING: 14 growth stages; CONTAINS InterPro DOMAIN/s: Leucine-rich repeat-containing protein (InterPro:IPR015766), NB-ARC (InterPro:IPR002182),…
Chr3	13S19_Chr3_nlr45	CC-NBARC	625640	627133	13S19_Chr3_004393	621346	628901	NB-ARC domain	NA	Putative disease resistance protein RGA1	Rx_N domain-containing protein	AT3G14470.1	NB-ARC domain-containing disease resistance protein NB-ARC domain-containing disease resistance protein; FUNCTIONS IN: protein binding; INVOLVED IN: apoptosis, defense response; LOCATED IN: endomembrane system; EXPRESSED IN: 23 plant structures; EXPRESSED DURING: 14 growth stages; CONTAINS InterPro DOMAIN/s: Leucine-rich repeat-containing protein (InterPro:IPR015766), NB-ARC (InterPro:IPR002182),…
Chr3	13S19_Chr3_nlr5	NBARC-LRR	6168242	6170399	13S19_Chr3_000329	6167514	6170138	NB-ARC domain	disease resistance protein RGA4	Putative disease resistance protein RGA4	NB-ARC domain-containing protein	AT3G14460.1	LRR and NB-ARC domains-containing disease resistance protein LRR and NB-ARC domains-containing disease resistance protein; FUNCTIONS IN: ATP binding; INVOLVED IN: apoptosis, defense response; CONTAINS InterPro DOMAIN/s: NB-ARC (InterPro:IPR002182), Leucine-rich repeat (InterPro:IPR001611), Disease resistance protein (InterPro:IPR000767); BEST Arabidopsis thaliana protein match is: NB-ARC domain-c…
Chr3	13S19_Chr3_nlr5	NBARC-LRR	6168242	6170399	13S19_Chr3_000330	6170140	6170530	NA	NA	Putative disease resistance protein RGA4	Uncharacterized protein	AT4G33300.2	ADR1-like 1 ADR1-like 1 (ADR1-L1); FUNCTIONS IN: ATP binding; INVOLVED IN: apoptosis, defense response; LOCATED IN: apoplast; EXPRESSED IN: 22 plant structures; EXPRESSED DURING: 13 growth stages; CONTAINS InterPro DOMAIN/s: NB-ARC (InterPro:IPR002182), Leucine-rich repeat (InterPro:IPR001611), Powdery mildew resistance protein, RPW8 domain (InterPro:IPR008808), Disease resistance protein (InterP…
Chr3	13S19_Chr3_nlr6	CC-NBARC-LRR	6174075	6175954	13S19_Chr3_000331	6173766	6176992	NB-ARC domain	NA	Disease resistance protein RGA2	NB-ARC domain-containing protein	AT3G14460.1	LRR and NB-ARC domains-containing disease resistance protein LRR and NB-ARC domains-containing disease resistance protein; FUNCTIONS IN: ATP binding; INVOLVED IN: apoptosis, defense response; CONTAINS InterPro DOMAIN/s: NB-ARC (InterPro:IPR002182), Leucine-rich repeat (InterPro:IPR001611), Disease resistance protein (InterPro:IPR000767); BEST Arabidopsis thaliana protein match is: NB-ARC domain-c…
Chr3	13S19_Chr3_nlr7	CC-NBARC-LRR	6618303	6620987	13S19_Chr3_000347	6618029	6621411	NB-ARC domain	disease resistance protein RGA4	Putative disease resistance protein RGA4	Uncharacterized protein	AT3G14470.1	NB-ARC domain-containing disease resistance protein NB-ARC domain-containing disease resistance protein; FUNCTIONS IN: protein binding; INVOLVED IN: apoptosis, defense response; LOCATED IN: endomembrane system; EXPRESSED IN: 23 plant structures; EXPRESSED DURING: 14 growth stages; CONTAINS InterPro DOMAIN/s: Leucine-rich repeat-containing protein (InterPro:IPR015766), NB-ARC (InterPro:IPR002182),…
Chr3	13S19_Chr3_nlr8	CC-NBARC-LRR	6944849	6947768	13S19_Chr3_000371	6943627	6949563	NB-ARC domain	SOVF_177800	Disease resistance protein RPM1	Uncharacterized protein	AT3G07040.1	NB-ARC domain-containing disease resistance protein Contains an N-terminal tripartite nucleotide binding site and a C-terminal tandem array of leucine-rich repeats. Confers resistance to Pseudomonas syringae strains that carry the avirulence genes avrB and avrRpm1. RESISTANCE TO P. SYRINGAE PV MACULICOLA 1 (RPM1); FUNCTIONS IN: protein binding, nucleotide binding; INVOLVED IN: defense response, p…
Chr3	13S19_Chr3_nlr9	CC-NBARC-LRR	7778490	7781727	13S19_Chr3_000411	7778467	7783095	Phloem protein 2	probable disease resistance RPP8like protein 4	Disease resistance RPP8-like protein 3	Uncharacterized protein	AT5G35450.1	Disease resistance protein (CC-NBS-LRR class) family Disease resistance protein (CC-NBS-LRR class) family; FUNCTIONS IN: ATP binding; INVOLVED IN: defense response, apoptosis; LOCATED IN: plasma membrane; EXPRESSED IN: 21 plant structures; EXPRESSED DURING: 10 growth stages; CONTAINS InterPro DOMAIN/s: NB-ARC (InterPro:IPR002182), Disease resistance protein (InterPro:IPR000767); BEST Arabidopsis …
Chr4	13S19_Chr4_nlr1	CC-NBARC-LRR	2175166	2177112	13S19_Chr4_000113	2172396	2180313	Rx N-terminal domain	NA	Putative disease resistance protein RGA4	NBS-LRR type resistance protein	AT3G14470.1	NB-ARC domain-containing disease resistance protein NB-ARC domain-containing disease resistance protein; FUNCTIONS IN: protein binding; INVOLVED IN: apoptosis, defense response; LOCATED IN: endomembrane system; EXPRESSED IN: 23 plant structures; EXPRESSED DURING: 14 growth stages; CONTAINS InterPro DOMAIN/s: Leucine-rich repeat-containing protein (InterPro:IPR015766), NB-ARC (InterPro:IPR002182),…
Chr4	13S19_Chr4_nlr10	CC-NBARC-LRR	173220827	173222689	13S19_Chr4_003201	173207455	173222868	Rx N-terminal domain	disease resistance protein RGA1	Putative disease resistance protein RGA1	Uncharacterized protein	AT3G14470.1	NB-ARC domain-containing disease resistance protein NB-ARC domain-containing disease resistance protein; FUNCTIONS IN: protein binding; INVOLVED IN: apoptosis, defense response; LOCATED IN: endomembrane system; EXPRESSED IN: 23 plant structures; EXPRESSED DURING: 14 growth stages; CONTAINS InterPro DOMAIN/s: Leucine-rich repeat-containing protein (InterPro:IPR015766), NB-ARC (InterPro:IPR002182),…
Chr4	13S19_Chr4_nlr11	CC-NBARC-LRR	172119123	172126054	13S19_Chr4_003230	172122594	172127432	NB-ARC domain	disease resistance protein RGA3	Putative disease resistance protein RGA4	NBS-LRR type resistance protein	AT3G14470.1	NB-ARC domain-containing disease resistance protein NB-ARC domain-containing disease resistance protein; FUNCTIONS IN: protein binding; INVOLVED IN: apoptosis, defense response; LOCATED IN: endomembrane system; EXPRESSED IN: 23 plant structures; EXPRESSED DURING: 14 growth stages; CONTAINS InterPro DOMAIN/s: Leucine-rich repeat-containing protein (InterPro:IPR015766), NB-ARC (InterPro:IPR002182),…
Chr4	13S19_Chr4_nlr11	CC-NBARC-LRR	172119123	172126054	13S19_Chr4_003231	172119435	172122592	Rx N-terminal domain	disease resistance protein RGA3	Putative disease resistance protein RGA4	Uncharacterized protein	AT3G14470.1	NB-ARC domain-containing disease resistance protein NB-ARC domain-containing disease resistance protein; FUNCTIONS IN: protein binding; INVOLVED IN: apoptosis, defense response; LOCATED IN: endomembrane system; EXPRESSED IN: 23 plant structures; EXPRESSED DURING: 14 growth stages; CONTAINS InterPro DOMAIN/s: Leucine-rich repeat-containing protein (InterPro:IPR015766), NB-ARC (InterPro:IPR002182),…
Chr4	13S19_Chr4_nlr11	CC-NBARC-LRR	172119123	172126054	13S19_Chr4_003232	172117802	172119433	NA	SOVF_188030	NA	Uncharacterized protein	NA	NA
Chr4	13S19_Chr4_nlr12	CC-NBARC-LRR	172112713	172116062	13S19_Chr4_003233	172115334	172116570	Rx N-terminal domain	disease resistance protein RGA4	Disease resistance protein RGA2	Rx_N domain-containing protein	AT1G58410.1	Disease resistance protein (CC-NBS-LRR class) family Disease resistance protein (CC-NBS-LRR class) family; FUNCTIONS IN: ATP binding; INVOLVED IN: defense response, apoptosis; LOCATED IN: cellular_component unknown; EXPRESSED IN: 7 plant structures; EXPRESSED DURING: F mature embryo stage, petal differentiation and expansion stage, D bilateral stage; CONTAINS InterPro DOMAIN/s: NB-ARC (InterPro:I…
Chr4	13S19_Chr4_nlr12	CC-NBARC-LRR	172112713	172116062	13S19_Chr4_003234	172111852	172115332	NB-ARC domain	disease resistance protein RGA4	Putative disease resistance protein RGA4	Rx_N domain-containing protein	AT3G14470.1	NB-ARC domain-containing disease resistance protein NB-ARC domain-containing disease resistance protein; FUNCTIONS IN: protein binding; INVOLVED IN: apoptosis, defense response; LOCATED IN: endomembrane system; EXPRESSED IN: 23 plant structures; EXPRESSED DURING: 14 growth stages; CONTAINS InterPro DOMAIN/s: Leucine-rich repeat-containing protein (InterPro:IPR015766), NB-ARC (InterPro:IPR002182),…
Chr4	13S19_Chr4_nlr14	NBARC-LRR	171816923	171820042	13S19_Chr4_003244	171816188	171825205	Rx N-terminal domain	NA	Putative disease resistance protein RGA4	Rx_N domain-containing protein	AT3G14470.1	NB-ARC domain-containing disease resistance protein NB-ARC domain-containing disease resistance protein; FUNCTIONS IN: protein binding; INVOLVED IN: apoptosis, defense response; LOCATED IN: endomembrane system; EXPRESSED IN: 23 plant structures; EXPRESSED DURING: 14 growth stages; CONTAINS InterPro DOMAIN/s: Leucine-rich repeat-containing protein (InterPro:IPR015766), NB-ARC (InterPro:IPR002182),…
Chr4	13S19_Chr4_nlr15	CC-NBARC-LRR	167483036	167485459	13S19_Chr4_003401	167481277	167486043	Rx N-terminal domain	disease resistance protein RGA1	Putative disease resistance protein RGA1	CC-NBS-LRR type resistance protein	AT3G14470.1	NB-ARC domain-containing disease resistance protein NB-ARC domain-containing disease resistance protein; FUNCTIONS IN: protein binding; INVOLVED IN: apoptosis, defense response; LOCATED IN: endomembrane system; EXPRESSED IN: 23 plant structures; EXPRESSED DURING: 14 growth stages; CONTAINS InterPro DOMAIN/s: Leucine-rich repeat-containing protein (InterPro:IPR015766), NB-ARC (InterPro:IPR002182),…
Chr4	13S19_Chr4_nlr16	CC-NBARC-LRR	161055645	161058194	13S19_Chr4_003569	161053393	161059336	Rx N-terminal domain	disease resistance protein RGA3	Disease resistance protein RGA2	NBS-LRR type resistance protein	AT3G14470.1	NB-ARC domain-containing disease resistance protein NB-ARC domain-containing disease resistance protein; FUNCTIONS IN: protein binding; INVOLVED IN: apoptosis, defense response; LOCATED IN: endomembrane system; EXPRESSED IN: 23 plant structures; EXPRESSED DURING: 14 growth stages; CONTAINS InterPro DOMAIN/s: Leucine-rich repeat-containing protein (InterPro:IPR015766), NB-ARC (InterPro:IPR002182),…
Chr4	13S19_Chr4_nlr17	CC-NBARC-LRR	141495969	141498374	13S19_Chr4_003843	141495567	141498729	NB-ARC domain	SOVF_095430	Putative disease resistance protein RGA3	Uncharacterized protein	AT3G14470.1	NB-ARC domain-containing disease resistance protein NB-ARC domain-containing disease resistance protein; FUNCTIONS IN: protein binding; INVOLVED IN: apoptosis, defense response; LOCATED IN: endomembrane system; EXPRESSED IN: 23 plant structures; EXPRESSED DURING: 14 growth stages; CONTAINS InterPro DOMAIN/s: Leucine-rich repeat-containing protein (InterPro:IPR015766), NB-ARC (InterPro:IPR002182),…
Chr4	13S19_Chr4_nlr18	NBARC	139803513	139804454	13S19_Chr4_003881	139791466	139807230	NB-ARC domain	disease resistance protein At4g27190like	Disease resistance protein At4g27190	NB-ARC domain-containing protein	AT4G27190.1	NB-ARC domain-containing disease resistance protein NB-ARC domain-containing disease resistance protein; FUNCTIONS IN: nucleoside-triphosphatase activity, nucleotide binding, ATP binding; INVOLVED IN: apoptosis, defense response; LOCATED IN: cellular_component unknown; CONTAINS InterPro DOMAIN/s: ATPase, AAA+ type, core (InterPro:IPR003593), NB-ARC (InterPro:IPR002182), Disease resistance protein…
Chr4	13S19_Chr4_nlr2	NBARC-LRR	139915962	139917362	13S19_Chr4_001422	139915324	139917640	NB-ARC domain	probable disease resistance protein At4g27220	Probable disease resistance protein At4g27220	NB-ARC domain-containing protein	AT4G27220.1	NB-ARC domain-containing disease resistance protein NB-ARC domain-containing disease resistance protein; FUNCTIONS IN: ATP binding; INVOLVED IN: defense response, apoptosis; CONTAINS InterPro DOMAIN/s: NB-ARC (InterPro:IPR002182), Leucine-rich repeat (InterPro:IPR001611), Disease resistance protein (InterPro:IPR000767); BEST Arabidopsis thaliana protein match is: NB-ARC domain-containing disease …
Chr4	13S19_Chr4_nlr20	CC-NBARC-LRR	5213137	5216006	13S19_Chr4_005140	5213565	5216751	NB-ARC domain	NA	Disease resistance protein RGA2	Uncharacterized protein	AT3G14470.1	NB-ARC domain-containing disease resistance protein NB-ARC domain-containing disease resistance protein; FUNCTIONS IN: protein binding; INVOLVED IN: apoptosis, defense response; LOCATED IN: endomembrane system; EXPRESSED IN: 23 plant structures; EXPRESSED DURING: 14 growth stages; CONTAINS InterPro DOMAIN/s: Leucine-rich repeat-containing protein (InterPro:IPR015766), NB-ARC (InterPro:IPR002182),…
Chr4	13S19_Chr4_nlr20	CC-NBARC-LRR	5213137	5216006	13S19_Chr4_005141	5209896	5213563	NA	NA	Putative disease resistance protein RGA4	Rx_N domain-containing protein	AT3G60750.2	Transketolase Transketolase; FUNCTIONS IN: catalytic activity, transketolase activity; EXPRESSED IN: 24 plant structures; EXPRESSED DURING: 16 growth stages; CONTAINS InterPro DOMAIN/s: Transketolase, N-terminal (InterPro:IPR005474), Transketolase, C-terminal (InterPro:IPR005476), Transketolase, C-terminal/Pyruvate-ferredoxin oxidoreductase, domain II (InterPro:IPR009014), Transketolase-like, pyr…
Chr4	13S19_Chr4_nlr21	CC-NBARC-LRR	3507005	3509566	13S19_Chr4_005210	3504867	3510243	Protein kinase domain	disease resistance protein RGA4	Putative disease resistance protein RGA1	Uncharacterized protein	AT4G23180.1	cysteine-rich RLK (RECEPTOR-like protein kinase) 10 Encodes a receptor-like protein kinase. Naming convention from Chen et al 2003 (PMID 14756307) cysteine-rich RLK (RECEPTOR-like protein kinase) 10 (CRK10); FUNCTIONS IN: protein serine/threonine kinase activity, protein kinase activity, kinase activity, ATP binding; INVOLVED IN: protein amino acid phosphorylation; LOCATED IN: plasma membrane; EX…
Chr4	13S19_Chr4_nlr3	CC-NBARC-LRR	146151754	146154653	13S19_Chr4_001556	146151545	146154855	NB-ARC domain	disease resistance protein At1g50180	Putative disease resistance protein At1g50180	Uncharacterized protein	AT1G50180.1	NB-ARC domain-containing disease resistance protein NB-ARC domain-containing disease resistance protein; FUNCTIONS IN: ATP binding; INVOLVED IN: apoptosis, defense response; LOCATED IN: cellular_component unknown; EXPRESSED IN: shoot; CONTAINS InterPro DOMAIN/s: NB-ARC (InterPro:IPR002182), Disease resistance protein (InterPro:IPR000767); BEST Arabidopsis thaliana protein match is: Disease resist…
Chr4	13S19_Chr4_nlr4	CC-NBARC	168172564	168174991	13S19_Chr4_001993	168172292	168175506	Rx N-terminal domain	disease resistance protein RPM1like	Disease resistance protein RPP13	Uncharacterized protein	AT3G46530.1	NB-ARC domain-containing disease resistance protein Confers resistance to the biotrophic oomycete, Peronospora parasitica. Encodes an NBS-LRR type R protein with a putative amino-terminal leucine zipper. Fungal protein ATR13 induces RPP13 gene expression and disease resistance. RECOGNITION OF PERONOSPORA PARASITICA 13 (RPP13); FUNCTIONS IN: ATP binding; INVOLVED IN: defense response, incompatible…
Chr4	13S19_Chr4_nlr5	NBARC	172358434	172358595	13S194g00170190			NA	NA	NA	NA	NA	NA
Chr4	13S19_Chr4_nlr6	CC-NBARC-LRR	174005636	174008770	13S19_Chr4_002158	174005105	174007082	Rx N-terminal domain	disease resistance protein RGA1 isoform X1	Disease resistance protein RGA2	NBS-LRR type resistance protein	AT3G14470.1	NB-ARC domain-containing disease resistance protein NB-ARC domain-containing disease resistance protein; FUNCTIONS IN: protein binding; INVOLVED IN: apoptosis, defense response; LOCATED IN: endomembrane system; EXPRESSED IN: 23 plant structures; EXPRESSED DURING: 14 growth stages; CONTAINS InterPro DOMAIN/s: Leucine-rich repeat-containing protein (InterPro:IPR015766), NB-ARC (InterPro:IPR002182),…
Chr4	13S19_Chr4_nlr6	CC-NBARC-LRR	174005636	174008770	13S19_Chr4_002159	174007084	174009227	Leucine Rich Repeat	SOVF_173600	Putative disease resistance protein RGA3	Uncharacterized protein	AT3G14460.1	LRR and NB-ARC domains-containing disease resistance protein LRR and NB-ARC domains-containing disease resistance protein; FUNCTIONS IN: ATP binding; INVOLVED IN: apoptosis, defense response; CONTAINS InterPro DOMAIN/s: NB-ARC (InterPro:IPR002182), Leucine-rich repeat (InterPro:IPR001611), Disease resistance protein (InterPro:IPR000767); BEST Arabidopsis thaliana protein match is: NB-ARC domain-c…
Chr4	13S19_Chr4_nlr7	CC-NBARC-LRR	184346215	184349624	13S19_Chr4_002496	184346120	184346758	Rx N-terminal domain	disease resistance protein RGA3	Disease resistance protein RGA2	CC-NBS-LRR type resistance protein	AT3G46730.1	NB-ARC domain-containing disease resistance protein NB-ARC domain-containing disease resistance protein; FUNCTIONS IN: ATP binding; INVOLVED IN: defense response, apoptosis; LOCATED IN: endomembrane system; CONTAINS InterPro DOMAIN/s: NB-ARC (InterPro:IPR002182), Disease resistance protein (InterPro:IPR000767); BEST Arabidopsis thaliana protein match is: NB-ARC domain-containing disease resistanc…
Chr4	13S19_Chr4_nlr7	CC-NBARC-LRR	184346215	184349624	13S19_Chr4_002497	184346760	184350001	NB-ARC domain	disease resistance protein RGA3	Putative disease resistance protein RGA3	Uncharacterized protein	AT3G14470.1	NB-ARC domain-containing disease resistance protein NB-ARC domain-containing disease resistance protein; FUNCTIONS IN: protein binding; INVOLVED IN: apoptosis, defense response; LOCATED IN: endomembrane system; EXPRESSED IN: 23 plant structures; EXPRESSED DURING: 14 growth stages; CONTAINS InterPro DOMAIN/s: Leucine-rich repeat-containing protein (InterPro:IPR015766), NB-ARC (InterPro:IPR002182),…
Chr4	13S19_Chr4_nlr8	CC-NBARC-LRR	173251405	173254332	13S19_Chr4_003199	173250302	173254472	Leucine Rich Repeat	disease resistance protein RGA3	Putative disease resistance protein RGA4	Uncharacterized protein	AT3G14470.1	NB-ARC domain-containing disease resistance protein NB-ARC domain-containing disease resistance protein; FUNCTIONS IN: protein binding; INVOLVED IN: apoptosis, defense response; LOCATED IN: endomembrane system; EXPRESSED IN: 23 plant structures; EXPRESSED DURING: 14 growth stages; CONTAINS InterPro DOMAIN/s: Leucine-rich repeat-containing protein (InterPro:IPR015766), NB-ARC (InterPro:IPR002182),…
Chr4	13S19_Chr4_nlr9	CC-NBARC-LRR	173223982	173227344	13S19_Chr4_003200	173223357	173227462	Rx N-terminal domain	disease resistance protein RGA4	Putative disease resistance protein RGA4	Uncharacterized protein	AT3G14470.1	NB-ARC domain-containing disease resistance protein NB-ARC domain-containing disease resistance protein; FUNCTIONS IN: protein binding; INVOLVED IN: apoptosis, defense response; LOCATED IN: endomembrane system; EXPRESSED IN: 23 plant structures; EXPRESSED DURING: 14 growth stages; CONTAINS InterPro DOMAIN/s: Leucine-rich repeat-containing protein (InterPro:IPR015766), NB-ARC (InterPro:IPR002182),…
Chr5	13S19_Chr5_nlr1	CC-NBARC-LRR	2725252	2729066	13S19_Chr5_000136	2724969	2729559	Rx N-terminal domain	SOVF_043990	Putative disease resistance protein RGA3	Uncharacterized protein	AT3G14470.1	NB-ARC domain-containing disease resistance protein NB-ARC domain-containing disease resistance protein; FUNCTIONS IN: protein binding; INVOLVED IN: apoptosis, defense response; LOCATED IN: endomembrane system; EXPRESSED IN: 23 plant structures; EXPRESSED DURING: 14 growth stages; CONTAINS InterPro DOMAIN/s: Leucine-rich repeat-containing protein (InterPro:IPR015766), NB-ARC (InterPro:IPR002182),…
Chr5	13S19_Chr5_nlr10	CC-NBARC-LRR	867292	870563	13S19_Chr5_003624	867034	872347	Leucine rich repeat	disease resistance protein RGA3	Disease resistance protein RGA2	Rx_N domain-containing protein	AT3G14470.1	NB-ARC domain-containing disease resistance protein NB-ARC domain-containing disease resistance protein; FUNCTIONS IN: protein binding; INVOLVED IN: apoptosis, defense response; LOCATED IN: endomembrane system; EXPRESSED IN: 23 plant structures; EXPRESSED DURING: 14 growth stages; CONTAINS InterPro DOMAIN/s: Leucine-rich repeat-containing protein (InterPro:IPR015766), NB-ARC (InterPro:IPR002182),…
Chr5	13S19_Chr5_nlr3	NBARC-LRR	39773314	39775632	13S19_Chr5_001221	39772395	39777181	NB-ARC domain	probable disease resistance protein At4g27220	Disease resistance protein At4g27190	Putative disease resistance protein	AT4G27190.1	NB-ARC domain-containing disease resistance protein NB-ARC domain-containing disease resistance protein; FUNCTIONS IN: nucleoside-triphosphatase activity, nucleotide binding, ATP binding; INVOLVED IN: apoptosis, defense response; LOCATED IN: cellular_component unknown; CONTAINS InterPro DOMAIN/s: ATPase, AAA+ type, core (InterPro:IPR003593), NB-ARC (InterPro:IPR002182), Disease resistance protein…
Chr5	13S19_Chr5_nlr4	NBARC-LRR	116285838	116287155	13S195g00211740			NA	NA	NA	NA	NA	NA
Chr5	13S19_Chr5_nlr5	CC-NBARC	116282841	116284291	13S195g00211740			NA	NA	NA	NA	NA	NA
Chr5	13S19_Chr5_nlr6	CC-NBARC-LRR	15282802	15285927	13S19_Chr5_002941	15284970	15286028	NB-ARC domain	NA	Putative disease resistance protein RGA1	NBS-LRR type resistance protein	AT3G14470.1	NB-ARC domain-containing disease resistance protein NB-ARC domain-containing disease resistance protein; FUNCTIONS IN: protein binding; INVOLVED IN: apoptosis, defense response; LOCATED IN: endomembrane system; EXPRESSED IN: 23 plant structures; EXPRESSED DURING: 14 growth stages; CONTAINS InterPro DOMAIN/s: Leucine-rich repeat-containing protein (InterPro:IPR015766), NB-ARC (InterPro:IPR002182),…
Chr5	13S19_Chr5_nlr6	CC-NBARC-LRR	15282802	15285927	13S19_Chr5_002942	15281936	15284968	NA	NA	Disease resistance protein RGA2	NBS-LRR type resistance protein	AT3G14470.1	NB-ARC domain-containing disease resistance protein NB-ARC domain-containing disease resistance protein; FUNCTIONS IN: protein binding; INVOLVED IN: apoptosis, defense response; LOCATED IN: endomembrane system; EXPRESSED IN: 23 plant structures; EXPRESSED DURING: 14 growth stages; CONTAINS InterPro DOMAIN/s: Leucine-rich repeat-containing protein (InterPro:IPR015766), NB-ARC (InterPro:IPR002182),…
Chr5	13S19_Chr5_nlr7	CC-NBARC-LRR	8990275	8994821	13S19_Chr5_003191	8988670	8994985	NB-ARC domain	disease resistance protein RGA3 isoform X1	Putative disease resistance protein RGA3	Uncharacterized protein	AT3G14470.1	NB-ARC domain-containing disease resistance protein NB-ARC domain-containing disease resistance protein; FUNCTIONS IN: protein binding; INVOLVED IN: apoptosis, defense response; LOCATED IN: endomembrane system; EXPRESSED IN: 23 plant structures; EXPRESSED DURING: 14 growth stages; CONTAINS InterPro DOMAIN/s: Leucine-rich repeat-containing protein (InterPro:IPR015766), NB-ARC (InterPro:IPR002182),…
Chr5	13S19_Chr5_nlr8	NBARC-LRR	6482358	6484985	13S19_Chr5_003297	6481993	6486373	NB-ARC domain	disease resistance protein RGA2like	Putative disease resistance protein RGA3	Rx_N domain-containing protein	AT3G14460.1	LRR and NB-ARC domains-containing disease resistance protein LRR and NB-ARC domains-containing disease resistance protein; FUNCTIONS IN: ATP binding; INVOLVED IN: apoptosis, defense response; CONTAINS InterPro DOMAIN/s: NB-ARC (InterPro:IPR002182), Leucine-rich repeat (InterPro:IPR001611), Disease resistance protein (InterPro:IPR000767); BEST Arabidopsis thaliana protein match is: NB-ARC domain-c…
Chr5	13S19_Chr5_nlr9	CC-NBARC-LRR	2737002	2741035	13S19_Chr5_003514	2731429	2743117	Rx N-terminal domain	SOVF_044000	Disease resistance protein RGA2	Uncharacterized protein	AT3G14470.1	NB-ARC domain-containing disease resistance protein NB-ARC domain-containing disease resistance protein; FUNCTIONS IN: protein binding; INVOLVED IN: apoptosis, defense response; LOCATED IN: endomembrane system; EXPRESSED IN: 23 plant structures; EXPRESSED DURING: 14 growth stages; CONTAINS InterPro DOMAIN/s: Leucine-rich repeat-containing protein (InterPro:IPR015766), NB-ARC (InterPro:IPR002182),…
Chr6	13S19_Chr6_nlr1	CC-NBARC-LRR	37048324	37051593	13S19_Chr6_000372	37047636	37052601	NB-ARC domain	disease resistance protein RGA3	Putative disease resistance protein RGA1	NBS-LRR type resistance protein	AT3G14470.1	NB-ARC domain-containing disease resistance protein NB-ARC domain-containing disease resistance protein; FUNCTIONS IN: protein binding; INVOLVED IN: apoptosis, defense response; LOCATED IN: endomembrane system; EXPRESSED IN: 23 plant structures; EXPRESSED DURING: 14 growth stages; CONTAINS InterPro DOMAIN/s: Leucine-rich repeat-containing protein (InterPro:IPR015766), NB-ARC (InterPro:IPR002182),…
Chr6	13S19_Chr6_nlr10	NBARC-LRR	139962845	139965751	13S19_Chr6_002896	139962489	139967231	NB-ARC domain	disease resistance protein RGA4	Putative disease resistance protein RGA4	Uncharacterized protein	AT3G14470.1	NB-ARC domain-containing disease resistance protein NB-ARC domain-containing disease resistance protein; FUNCTIONS IN: protein binding; INVOLVED IN: apoptosis, defense response; LOCATED IN: endomembrane system; EXPRESSED IN: 23 plant structures; EXPRESSED DURING: 14 growth stages; CONTAINS InterPro DOMAIN/s: Leucine-rich repeat-containing protein (InterPro:IPR015766), NB-ARC (InterPro:IPR002182),…
Chr6	13S19_Chr6_nlr11	CC-NBARC-LRR	53049899	53053280	13S19_Chr6_004070	53046419	53053378	Rx N-terminal domain	disease resistance protein RGA2like	Putative disease resistance protein RGA3	Uncharacterized protein	AT3G14470.1	NB-ARC domain-containing disease resistance protein NB-ARC domain-containing disease resistance protein; FUNCTIONS IN: protein binding; INVOLVED IN: apoptosis, defense response; LOCATED IN: endomembrane system; EXPRESSED IN: 23 plant structures; EXPRESSED DURING: 14 growth stages; CONTAINS InterPro DOMAIN/s: Leucine-rich repeat-containing protein (InterPro:IPR015766), NB-ARC (InterPro:IPR002182),…
Chr6	13S19_Chr6_nlr12	NBARC-LRR	6055679	6057721	13S19_Chr6_004423	6048785	6058466	Leucine rich repeat	probable disease resistance protein At1g12280	Disease resistance protein RPS5	AAA domain-containing protein	AT1G12220.2	Disease resistance protein (CC-NBS-LRR class) family Resistance gene, mediates resistance against the bacterial pathogen Pseudomonas syringae. Contains a putative nucleotide binding site composed of kinase-1a (or P-loop), kinase-2a, and putative kinase-3a domains, 13 imperfect leucine-rich repeats, a potential leucine zipper, and two uncharacterized motifs that are well conserved in products of p…
Chr6	13S19_Chr6_nlr13	NBARC-LRR	6040512	6041960	13S19_Chr6_004424	6036816	6046479	NB-ARC domain	probable disease resistance protein At1g61300	Disease resistance protein At4g27190	NB-ARC domain-containing protein	AT4G27190.1	NB-ARC domain-containing disease resistance protein NB-ARC domain-containing disease resistance protein; FUNCTIONS IN: nucleoside-triphosphatase activity, nucleotide binding, ATP binding; INVOLVED IN: apoptosis, defense response; LOCATED IN: cellular_component unknown; CONTAINS InterPro DOMAIN/s: ATPase, AAA+ type, core (InterPro:IPR003593), NB-ARC (InterPro:IPR002182), Disease resistance protein…
Chr6	13S19_Chr6_nlr2	NBARC-LRR	149072959	149075862	13S19_Chr6_002072	149071433	149076168	NB-ARC domain	disease resistance protein RGA1	Putative disease resistance protein RGA4	Uncharacterized protein	AT3G14470.1	NB-ARC domain-containing disease resistance protein NB-ARC domain-containing disease resistance protein; FUNCTIONS IN: protein binding; INVOLVED IN: apoptosis, defense response; LOCATED IN: endomembrane system; EXPRESSED IN: 23 plant structures; EXPRESSED DURING: 14 growth stages; CONTAINS InterPro DOMAIN/s: Leucine-rich repeat-containing protein (InterPro:IPR015766), NB-ARC (InterPro:IPR002182),…
Chr6	13S19_Chr6_nlr3	CC-NBARC-LRR	150045911	150049213	13S19_Chr6_002124	150044629	150049537	Rx N-terminal domain	disease resistance protein RGA4	Putative disease resistance protein RGA4	Uncharacterized protein	AT3G14470.1	NB-ARC domain-containing disease resistance protein NB-ARC domain-containing disease resistance protein; FUNCTIONS IN: protein binding; INVOLVED IN: apoptosis, defense response; LOCATED IN: endomembrane system; EXPRESSED IN: 23 plant structures; EXPRESSED DURING: 14 growth stages; CONTAINS InterPro DOMAIN/s: Leucine-rich repeat-containing protein (InterPro:IPR015766), NB-ARC (InterPro:IPR002182),…
Chr6	13S19_Chr6_nlr4	CC-NBARC-LRR	150054002	150057269	13S19_Chr6_002125	150053955	150057679	Rx N-terminal domain	disease resistance protein RGA4	Putative disease resistance protein RGA3	Uncharacterized protein	AT3G14470.1	NB-ARC domain-containing disease resistance protein NB-ARC domain-containing disease resistance protein; FUNCTIONS IN: protein binding; INVOLVED IN: apoptosis, defense response; LOCATED IN: endomembrane system; EXPRESSED IN: 23 plant structures; EXPRESSED DURING: 14 growth stages; CONTAINS InterPro DOMAIN/s: Leucine-rich repeat-containing protein (InterPro:IPR015766), NB-ARC (InterPro:IPR002182),…
Chr6	13S19_Chr6_nlr5	CC-NBARC-LRR	150079330	150082086	13S19_Chr6_002130	150078592	150082542	Rx N-terminal domain	disease resistance protein RGA3 isoform X1	Putative disease resistance protein RGA3	Uncharacterized protein	AT3G14470.1	NB-ARC domain-containing disease resistance protein NB-ARC domain-containing disease resistance protein; FUNCTIONS IN: protein binding; INVOLVED IN: apoptosis, defense response; LOCATED IN: endomembrane system; EXPRESSED IN: 23 plant structures; EXPRESSED DURING: 14 growth stages; CONTAINS InterPro DOMAIN/s: Leucine-rich repeat-containing protein (InterPro:IPR015766), NB-ARC (InterPro:IPR002182),…
Chr6	13S19_Chr6_nlr6	CC-NBARC-LRR	150086149	150091191	13S19_Chr6_002132	150084578	150088627	Rx N-terminal domain	disease resistance protein RGA3	Putative disease resistance protein RGA3	Uncharacterized protein	AT3G14470.1	NB-ARC domain-containing disease resistance protein NB-ARC domain-containing disease resistance protein; FUNCTIONS IN: protein binding; INVOLVED IN: apoptosis, defense response; LOCATED IN: endomembrane system; EXPRESSED IN: 23 plant structures; EXPRESSED DURING: 14 growth stages; CONTAINS InterPro DOMAIN/s: Leucine-rich repeat-containing protein (InterPro:IPR015766), NB-ARC (InterPro:IPR002182),…
Chr6	13S19_Chr6_nlr6	CC-NBARC-LRR	150086149	150091191	13S19_Chr6_002133	150090003	150090624	NA	NA	NA	Uncharacterized protein	NA	NA
Chr6	13S19_Chr6_nlr6	CC-NBARC-LRR	150086149	150091191	13S19_Chr6_002134	150091020	150091344	NA	NA	Putative disease resistance protein RGA3	LRR domain containing protein	AT5G46260.1	disease resistance protein (TIR-NBS-LRR class) family disease resistance protein (TIR-NBS-LRR class) family; FUNCTIONS IN: transmembrane receptor activity, nucleoside-triphosphatase activity, nucleotide binding, ATP binding; INVOLVED IN: signal transduction, defense response, apoptosis, innate immune response; LOCATED IN: intrinsic to membrane; CONTAINS InterPro DOMAIN/s: ATPase, AAA+ type, core …
Chr6	13S19_Chr6_nlr7	CC-NBARC-LRR	150094480	150097821	13S19_Chr6_002135	150094290	150095511	NB-ARC domain	NA	Putative disease resistance protein RGA3	Uncharacterized protein	AT3G14470.1	NB-ARC domain-containing disease resistance protein NB-ARC domain-containing disease resistance protein; FUNCTIONS IN: protein binding; INVOLVED IN: apoptosis, defense response; LOCATED IN: endomembrane system; EXPRESSED IN: 23 plant structures; EXPRESSED DURING: 14 growth stages; CONTAINS InterPro DOMAIN/s: Leucine-rich repeat-containing protein (InterPro:IPR015766), NB-ARC (InterPro:IPR002182),…
Chr6	13S19_Chr6_nlr7	CC-NBARC-LRR	150094480	150097821	13S19_Chr6_002136	150095792	150098229	NA	disease resistance protein RGA3	Disease resistance protein RGA2	Uncharacterized protein	AT3G14460.1	LRR and NB-ARC domains-containing disease resistance protein LRR and NB-ARC domains-containing disease resistance protein; FUNCTIONS IN: ATP binding; INVOLVED IN: apoptosis, defense response; CONTAINS InterPro DOMAIN/s: NB-ARC (InterPro:IPR002182), Leucine-rich repeat (InterPro:IPR001611), Disease resistance protein (InterPro:IPR000767); BEST Arabidopsis thaliana protein match is: NB-ARC domain-c…
Chr6	13S19_Chr6_nlr8	CC-NBARC-LRR	150161190	150165414	13S19_Chr6_002448	150164651	150167646	NB-ARC domain	NA	Putative disease resistance protein RGA3	Uncharacterized protein	AT3G14470.1	NB-ARC domain-containing disease resistance protein NB-ARC domain-containing disease resistance protein; FUNCTIONS IN: protein binding; INVOLVED IN: apoptosis, defense response; LOCATED IN: endomembrane system; EXPRESSED IN: 23 plant structures; EXPRESSED DURING: 14 growth stages; CONTAINS InterPro DOMAIN/s: Leucine-rich repeat-containing protein (InterPro:IPR015766), NB-ARC (InterPro:IPR002182),…
Chr6	13S19_Chr6_nlr8	CC-NBARC-LRR	150161190	150165414	13S19_Chr6_002449	150162894	150164649	NB-ARC domain	NA	Putative disease resistance protein RGA1	Uncharacterized protein	AT3G14470.1	NB-ARC domain-containing disease resistance protein NB-ARC domain-containing disease resistance protein; FUNCTIONS IN: protein binding; INVOLVED IN: apoptosis, defense response; LOCATED IN: endomembrane system; EXPRESSED IN: 23 plant structures; EXPRESSED DURING: 14 growth stages; CONTAINS InterPro DOMAIN/s: Leucine-rich repeat-containing protein (InterPro:IPR015766), NB-ARC (InterPro:IPR002182),…
Chr6	13S19_Chr6_nlr9	CC-NBARC-LRR	150156259	150159555	13S19_Chr6_002450	150155866	150159677	NB-ARC domain	disease resistance protein RGA1	Putative disease resistance protein RGA3	Uncharacterized protein	AT3G14470.1	NB-ARC domain-containing disease resistance protein NB-ARC domain-containing disease resistance protein; FUNCTIONS IN: protein binding; INVOLVED IN: apoptosis, defense response; LOCATED IN: endomembrane system; EXPRESSED IN: 23 plant structures; EXPRESSED DURING: 14 growth stages; CONTAINS InterPro DOMAIN/s: Leucine-rich repeat-containing protein (InterPro:IPR015766), NB-ARC (InterPro:IPR002182),…
Chr1	14S34_Chr1_nlr1	CC-NBARC-LRR	698238	701609	14S34_Chr1_000041	696417	703207	NB-ARC domain	disease resistance protein RGA2like	Disease resistance protein RGA2	Uncharacterized protein	AT3G14470.1	NB-ARC domain-containing disease resistance protein NB-ARC domain-containing disease resistance protein; FUNCTIONS IN: protein binding; INVOLVED IN: apoptosis, defense response; LOCATED IN: endomembrane system; EXPRESSED IN: 23 plant structures; EXPRESSED DURING: 14 growth stages; CONTAINS InterPro DOMAIN/s: Leucine-rich repeat-containing protein (InterPro:IPR015766), NB-ARC (InterPro:IPR002182),…
Chr1	14S34_Chr1_nlr10	CC-NBARC-LRR	9310576	9313410	14S34_Chr1_000509	9309571	9314738	Rx N-terminal domain	disease resistance protein RGA1	Putative disease resistance protein RGA3	Uncharacterized protein	AT3G14470.1	NB-ARC domain-containing disease resistance protein NB-ARC domain-containing disease resistance protein; FUNCTIONS IN: protein binding; INVOLVED IN: apoptosis, defense response; LOCATED IN: endomembrane system; EXPRESSED IN: 23 plant structures; EXPRESSED DURING: 14 growth stages; CONTAINS InterPro DOMAIN/s: Leucine-rich repeat-containing protein (InterPro:IPR015766), NB-ARC (InterPro:IPR002182),…
Chr1	14S34_Chr1_nlr11	CC-NBARC-LRR	16253850	16256243	14S34_Chr1_000782	16250018	16258899	NB-ARC domain	disease resistance protein RGA4	Putative disease resistance protein RGA4	NB-ARC domain-containing protein	AT3G14470.1	NB-ARC domain-containing disease resistance protein NB-ARC domain-containing disease resistance protein; FUNCTIONS IN: protein binding; INVOLVED IN: apoptosis, defense response; LOCATED IN: endomembrane system; EXPRESSED IN: 23 plant structures; EXPRESSED DURING: 14 growth stages; CONTAINS InterPro DOMAIN/s: Leucine-rich repeat-containing protein (InterPro:IPR015766), NB-ARC (InterPro:IPR002182),…
Chr1	14S34_Chr1_nlr12	CC-NBARC-LRR	16283569	16285972	14S34_Chr1_000785	16281891	16286603	Rx N-terminal domain	disease resistance RPP13like protein 1 isoform X2	Putative disease resistance RPP13-like protein 1	Uncharacterized protein	AT3G14470.1	NB-ARC domain-containing disease resistance protein NB-ARC domain-containing disease resistance protein; FUNCTIONS IN: protein binding; INVOLVED IN: apoptosis, defense response; LOCATED IN: endomembrane system; EXPRESSED IN: 23 plant structures; EXPRESSED DURING: 14 growth stages; CONTAINS InterPro DOMAIN/s: Leucine-rich repeat-containing protein (InterPro:IPR015766), NB-ARC (InterPro:IPR002182),…
Chr1	14S34_Chr1_nlr13	CC-NBARC-LRR	18162549	18165374	14S34_Chr1_000824	18160465	18166791	NB-ARC domain	disease resistance protein At4g27190like isoform X2	Disease resistance protein At4g27190	NB-ARC domain-containing protein	AT4G27190.1	NB-ARC domain-containing disease resistance protein NB-ARC domain-containing disease resistance protein; FUNCTIONS IN: nucleoside-triphosphatase activity, nucleotide binding, ATP binding; INVOLVED IN: apoptosis, defense response; LOCATED IN: cellular_component unknown; CONTAINS InterPro DOMAIN/s: ATPase, AAA+ type, core (InterPro:IPR003593), NB-ARC (InterPro:IPR002182), Disease resistance protein…
Chr1	14S34_Chr1_nlr14	CC-NBARC-LRR	23909824	23912925	14S34_Chr1_000965	23908692	23913942	Rx N-terminal domain	disease resistance protein RGA3	Putative disease resistance protein RGA3	CC-NBS-LRR type resistance protein	AT3G14470.1	NB-ARC domain-containing disease resistance protein NB-ARC domain-containing disease resistance protein; FUNCTIONS IN: protein binding; INVOLVED IN: apoptosis, defense response; LOCATED IN: endomembrane system; EXPRESSED IN: 23 plant structures; EXPRESSED DURING: 14 growth stages; CONTAINS InterPro DOMAIN/s: Leucine-rich repeat-containing protein (InterPro:IPR015766), NB-ARC (InterPro:IPR002182),…
Chr1	14S34_Chr1_nlr16	CC-NBARC-LRR	149869121	149871346	14S34_Chr1_002107	149868853	149872874	Rx N-terminal domain	disease resistance protein RGA4	Putative disease resistance protein RGA3	Uncharacterized protein	AT3G14470.1	NB-ARC domain-containing disease resistance protein NB-ARC domain-containing disease resistance protein; FUNCTIONS IN: protein binding; INVOLVED IN: apoptosis, defense response; LOCATED IN: endomembrane system; EXPRESSED IN: 23 plant structures; EXPRESSED DURING: 14 growth stages; CONTAINS InterPro DOMAIN/s: Leucine-rich repeat-containing protein (InterPro:IPR015766), NB-ARC (InterPro:IPR002182),…
Chr1	14S34_Chr1_nlr17	NBARC-LRR	149947164	149948423	14S34_Chr1_002110	149947059	149947602	NB-ARC domain	SOVF_201720	Putative disease resistance protein RGA1	Uncharacterized protein	AT3G14470.1	NB-ARC domain-containing disease resistance protein NB-ARC domain-containing disease resistance protein; FUNCTIONS IN: protein binding; INVOLVED IN: apoptosis, defense response; LOCATED IN: endomembrane system; EXPRESSED IN: 23 plant structures; EXPRESSED DURING: 14 growth stages; CONTAINS InterPro DOMAIN/s: Leucine-rich repeat-containing protein (InterPro:IPR015766), NB-ARC (InterPro:IPR002182),…
Chr1	14S34_Chr1_nlr17	NBARC-LRR	149947164	149948423	14S34_Chr1_002111	149947624	149948487	NA	disease resistance protein RGA4	Putative disease resistance protein RGA1	Uncharacterized protein	AT1G69550.1	disease resistance protein (TIR-NBS-LRR class) disease resistance protein (TIR-NBS-LRR class); FUNCTIONS IN: transmembrane receptor activity, nucleoside-triphosphatase activity, nucleotide binding, ATP binding; INVOLVED IN: signal transduction, defense response, apoptosis, innate immune response; LOCATED IN: intrinsic to membrane, endomembrane system; EXPRESSED IN: 21 plant structures; EXPRESSED …
Chr1	14S34_Chr1_nlr18	CC-NBARC-LRR	150020170	150022172	14S34_Chr1_002112	150019952	150022242	Rx N-terminal domain	SOVF_201720	Putative disease resistance protein RGA1	Uncharacterized protein	AT3G14470.1	NB-ARC domain-containing disease resistance protein NB-ARC domain-containing disease resistance protein; FUNCTIONS IN: protein binding; INVOLVED IN: apoptosis, defense response; LOCATED IN: endomembrane system; EXPRESSED IN: 23 plant structures; EXPRESSED DURING: 14 growth stages; CONTAINS InterPro DOMAIN/s: Leucine-rich repeat-containing protein (InterPro:IPR015766), NB-ARC (InterPro:IPR002182),…
Chr1	14S34_Chr1_nlr19	NBARC-LRR	160830097	160831425	14S34_Chr1_002315	160827232	160835439	NB-ARC domain	disease resistance protein RGA3	Putative disease resistance protein RGA3	Uncharacterized protein	AT3G14460.1	LRR and NB-ARC domains-containing disease resistance protein LRR and NB-ARC domains-containing disease resistance protein; FUNCTIONS IN: ATP binding; INVOLVED IN: apoptosis, defense response; CONTAINS InterPro DOMAIN/s: NB-ARC (InterPro:IPR002182), Leucine-rich repeat (InterPro:IPR001611), Disease resistance protein (InterPro:IPR000767); BEST Arabidopsis thaliana protein match is: NB-ARC domain-c…
Chr1	14S34_Chr1_nlr2	CC-NBARC-LRR	1225649	1231942	14S34_Chr1_000077	1226620	1233314	Leucine Rich Repeat	NA	Putative disease resistance protein RGA4	NBS-LRR type resistance protein	AT3G14470.1	NB-ARC domain-containing disease resistance protein NB-ARC domain-containing disease resistance protein; FUNCTIONS IN: protein binding; INVOLVED IN: apoptosis, defense response; LOCATED IN: endomembrane system; EXPRESSED IN: 23 plant structures; EXPRESSED DURING: 14 growth stages; CONTAINS InterPro DOMAIN/s: Leucine-rich repeat-containing protein (InterPro:IPR015766), NB-ARC (InterPro:IPR002182),…
Chr1	14S34_Chr1_nlr20	CC-NBARC-LRR	69888471	69892048	14S34_Chr1_003287	69887587	69893078	Rx N-terminal domain	probable disease resistance RPP8like protein 2	Probable disease resistance RPP8-like protein 2	Uncharacterized protein	AT5G43470.2	Disease resistance protein (CC-NBS-LRR class) family Confers resistance to Peronospora parasitica. In arabidopsis ecotype Dijon-17, HRT-mediated signaling is dependent on light for the induction of hypersensitive response and resistance to turnip crinkle virus. RECOGNITION OF PERONOSPORA PARASITICA 8 (RPP8); FUNCTIONS IN: nucleotide binding; INVOLVED IN: defense response to virus, response to lig…
Chr1	14S34_Chr1_nlr21	CC-NBARC-LRR	69882094	69885405	14S34_Chr1_003288	69881688	69885763	NB-ARC domain	disease resistance protein RGA3	Disease resistance protein RGA2	NB-ARC domain-containing protein	AT3G14460.1	LRR and NB-ARC domains-containing disease resistance protein LRR and NB-ARC domains-containing disease resistance protein; FUNCTIONS IN: ATP binding; INVOLVED IN: apoptosis, defense response; CONTAINS InterPro DOMAIN/s: NB-ARC (InterPro:IPR002182), Leucine-rich repeat (InterPro:IPR001611), Disease resistance protein (InterPro:IPR000767); BEST Arabidopsis thaliana protein match is: NB-ARC domain-c…
Chr1	14S34_Chr1_nlr22	NBARC-LRR	69724803	69727250	14S34_Chr1_003291	69724528	69727992	NB-ARC domain	disease resistance protein RPP8like	Probable disease resistance RPP8-like protein 4	Uncharacterized protein	AT5G48620.1	Disease resistance protein (CC-NBS-LRR class) family Disease resistance protein (CC-NBS-LRR class) family; FUNCTIONS IN: ATP binding; INVOLVED IN: defense response, apoptosis; LOCATED IN: plasma membrane; EXPRESSED IN: cultured cell; CONTAINS InterPro DOMAIN/s: NB-ARC (InterPro:IPR002182), Disease resistance protein (InterPro:IPR000767); BEST Arabidopsis thaliana protein match is: Disease resista…
Chr1	14S34_Chr1_nlr23	CC-NBARC-LRR	69706096	69709583	14S34_Chr1_003292	69708682	69709859	NB-ARC domain	disease resistance protein RGA3	Disease resistance protein RGA2	NB-ARC domain-containing protein	AT3G14470.1	NB-ARC domain-containing disease resistance protein NB-ARC domain-containing disease resistance protein; FUNCTIONS IN: protein binding; INVOLVED IN: apoptosis, defense response; LOCATED IN: endomembrane system; EXPRESSED IN: 23 plant structures; EXPRESSED DURING: 14 growth stages; CONTAINS InterPro DOMAIN/s: Leucine-rich repeat-containing protein (InterPro:IPR015766), NB-ARC (InterPro:IPR002182),…
Chr1	14S34_Chr1_nlr23	CC-NBARC-LRR	69706096	69709583	14S34_Chr1_003293	69705711	69708662	NB-ARC domain	disease resistance protein RGA3	Putative disease resistance protein RGA1	NB-ARC domain-containing protein	AT3G14460.1	LRR and NB-ARC domains-containing disease resistance protein LRR and NB-ARC domains-containing disease resistance protein; FUNCTIONS IN: ATP binding; INVOLVED IN: apoptosis, defense response; CONTAINS InterPro DOMAIN/s: NB-ARC (InterPro:IPR002182), Leucine-rich repeat (InterPro:IPR001611), Disease resistance protein (InterPro:IPR000767); BEST Arabidopsis thaliana protein match is: NB-ARC domain-c…
Chr1	14S34_Chr1_nlr24	CC-NBARC-LRR	33453598	33457460	14S34_Chr1_003661	33453972	33459384	Rx N-terminal domain	LOC110778944	Putative disease resistance protein RGA3	Uncharacterized protein	AT3G14470.1	NB-ARC domain-containing disease resistance protein NB-ARC domain-containing disease resistance protein; FUNCTIONS IN: protein binding; INVOLVED IN: apoptosis, defense response; LOCATED IN: endomembrane system; EXPRESSED IN: 23 plant structures; EXPRESSED DURING: 14 growth stages; CONTAINS InterPro DOMAIN/s: Leucine-rich repeat-containing protein (InterPro:IPR015766), NB-ARC (InterPro:IPR002182),…
Chr1	14S34_Chr1_nlr24	CC-NBARC-LRR	33453598	33457460	14S34_Chr1_003662	33448466	33453970	NB-ARC domain	disease resistance protein RGA1	Putative disease resistance protein RGA1	Uncharacterized protein	AT3G14470.1	NB-ARC domain-containing disease resistance protein NB-ARC domain-containing disease resistance protein; FUNCTIONS IN: protein binding; INVOLVED IN: apoptosis, defense response; LOCATED IN: endomembrane system; EXPRESSED IN: 23 plant structures; EXPRESSED DURING: 14 growth stages; CONTAINS InterPro DOMAIN/s: Leucine-rich repeat-containing protein (InterPro:IPR015766), NB-ARC (InterPro:IPR002182),…
Chr1	14S34_Chr1_nlr25	CC-NBARC-LRR	33449713	33452088	14S34_Chr1_003662	33448466	33453970	NB-ARC domain	disease resistance protein RGA1	Putative disease resistance protein RGA1	Uncharacterized protein	AT3G14470.1	NB-ARC domain-containing disease resistance protein NB-ARC domain-containing disease resistance protein; FUNCTIONS IN: protein binding; INVOLVED IN: apoptosis, defense response; LOCATED IN: endomembrane system; EXPRESSED IN: 23 plant structures; EXPRESSED DURING: 14 growth stages; CONTAINS InterPro DOMAIN/s: Leucine-rich repeat-containing protein (InterPro:IPR015766), NB-ARC (InterPro:IPR002182),…
Chr1	14S34_Chr1_nlr26	CC-NBARC-LRR	33445391	33447766	14S34_Chr1_003663	33444256	33448464	Rx N-terminal domain	LOC110778944	Putative disease resistance protein RGA3	Uncharacterized protein	AT3G14470.1	NB-ARC domain-containing disease resistance protein NB-ARC domain-containing disease resistance protein; FUNCTIONS IN: protein binding; INVOLVED IN: apoptosis, defense response; LOCATED IN: endomembrane system; EXPRESSED IN: 23 plant structures; EXPRESSED DURING: 14 growth stages; CONTAINS InterPro DOMAIN/s: Leucine-rich repeat-containing protein (InterPro:IPR015766), NB-ARC (InterPro:IPR002182),…
Chr1	14S34_Chr1_nlr27	CC-NBARC-LRR	33209574	33211814	S14S34m017130	33209508	33210005	NA	NA	Probable disease resistance protein RPP1	Uncharacterized protein	AT3G44630.1	Disease resistance protein (TIR-NBS-LRR class) family Disease resistance protein (TIR-NBS-LRR class) family; FUNCTIONS IN: transmembrane receptor activity, nucleoside-triphosphatase activity, nucleotide binding, ATP binding; INVOLVED IN: defense response; LOCATED IN: intrinsic to membrane; EXPRESSED IN: 22 plant structures; EXPRESSED DURING: 13 growth stages; CONTAINS InterPro DOMAIN/s: ATPase, A…
Chr1	14S34_Chr1_nlr28	NBARC-LRR	18180579	18183038	14S34_Chr1_003975	18180240	18183577	NB-ARC domain	SOVF_096280	Disease resistance protein RPS2	Protein kinase domain-containing protein	AT4G26090.1	NB-ARC domain-containing disease resistance protein Encodes a plasma membrane protein with leucine-rich repeat, leucine zipper, and P loop domains that confers resistance to Pseudomonas syringae infection by interacting with the avirulence gene avrRpt2. RPS2 protein interacts directly with plasma membrane associated protein RIN4 and this interaction is disrupted by avrRpt2. RESISTANT TO P. SYRING…
Chr1	14S34_Chr1_nlr29	CC-NBARC-LRR	8161546	8165187	14S34_Chr1_004293	8160878	8165273	NB-ARC domain	NA	Putative disease resistance protein At1g59780	Uncharacterized protein	AT1G59780.1	NB-ARC domain-containing disease resistance protein NB-ARC domain-containing disease resistance protein; FUNCTIONS IN: ATP binding; INVOLVED IN: defense response, apoptosis; LOCATED IN: cellular_component unknown; EXPRESSED IN: hypocotyl, root, flower, synergid; EXPRESSED DURING: 4 anthesis; CONTAINS InterPro DOMAIN/s: NB-ARC (InterPro:IPR002182), Disease resistance protein (InterPro:IPR000767); …
Chr1	14S34_Chr1_nlr3	CC-NBARC-LRR	3312612	3315446	14S34_Chr1_000203	3311533	3312850	Rx N-terminal domain	SOVF_076850	Probable disease resistance protein RXW24L	Rx_N domain-containing protein	AT1G58410.1	Disease resistance protein (CC-NBS-LRR class) family Disease resistance protein (CC-NBS-LRR class) family; FUNCTIONS IN: ATP binding; INVOLVED IN: defense response, apoptosis; LOCATED IN: cellular_component unknown; EXPRESSED IN: 7 plant structures; EXPRESSED DURING: F mature embryo stage, petal differentiation and expansion stage, D bilateral stage; CONTAINS InterPro DOMAIN/s: NB-ARC (InterPro:I…
Chr1	14S34_Chr1_nlr3	CC-NBARC-LRR	3312612	3315446	14S34_Chr1_000204	3312852	3316945	NB-ARC domain	disease resistance protein RGA1	Putative disease resistance protein RGA1	Rx_N domain-containing protein	AT3G14470.1	NB-ARC domain-containing disease resistance protein NB-ARC domain-containing disease resistance protein; FUNCTIONS IN: protein binding; INVOLVED IN: apoptosis, defense response; LOCATED IN: endomembrane system; EXPRESSED IN: 23 plant structures; EXPRESSED DURING: 14 growth stages; CONTAINS InterPro DOMAIN/s: Leucine-rich repeat-containing protein (InterPro:IPR015766), NB-ARC (InterPro:IPR002182),…
Chr1	14S34_Chr1_nlr30	CC-NBARC-LRR	8147510	8150265	14S34_Chr1_004295	8145544	8152015	Rx N-terminal domain	disease resistance protein At1g50180 isoform X1	Probable disease resistance protein At1g58390	Uncharacterized protein	AT1G58390.1	Disease resistance protein (CC-NBS-LRR class) family Disease resistance protein (CC-NBS-LRR class) family; FUNCTIONS IN: ATP binding; INVOLVED IN: defense response, apoptosis; LOCATED IN: cellular_component unknown; EXPRESSED IN: 8 plant structures; EXPRESSED DURING: 4 anthesis, F mature embryo stage, petal differentiation and expansion stage, LP.08 eight leaves visible, D bilateral stage; CONTAI…
Chr1	14S34_Chr1_nlr31	CC-NBARC-LRR	7992259	7997573	14S34_Chr1_004298	7991827	7998286	NB-ARC domain	disease resistance RPP8like protein 3	Disease resistance RPP8-like protein 3	Uncharacterized protein	AT5G35450.1	Disease resistance protein (CC-NBS-LRR class) family Disease resistance protein (CC-NBS-LRR class) family; FUNCTIONS IN: ATP binding; INVOLVED IN: defense response, apoptosis; LOCATED IN: plasma membrane; EXPRESSED IN: 21 plant structures; EXPRESSED DURING: 10 growth stages; CONTAINS InterPro DOMAIN/s: NB-ARC (InterPro:IPR002182), Disease resistance protein (InterPro:IPR000767); BEST Arabidopsis …
Chr1	14S34_Chr1_nlr32	NBARC-LRR	7011062	7012865	14S34_Chr1_004358	7010674	7014024	NB-ARC domain	disease resistance protein RPM1like	Disease resistance protein RPM1	Uncharacterized protein	AT3G07040.1	NB-ARC domain-containing disease resistance protein Contains an N-terminal tripartite nucleotide binding site and a C-terminal tandem array of leucine-rich repeats. Confers resistance to Pseudomonas syringae strains that carry the avirulence genes avrB and avrRpm1. RESISTANCE TO P. SYRINGAE PV MACULICOLA 1 (RPM1); FUNCTIONS IN: protein binding, nucleotide binding; INVOLVED IN: defense response, p…
Chr1	14S34_Chr1_nlr33	NBARC-LRR	6382962	6385484	14S34_Chr1_004390	6382681	6386634	NB-ARC domain	disease resistance protein RGA2like	Disease resistance protein RGA2	NB-ARC domain-containing protein	AT3G14470.1	NB-ARC domain-containing disease resistance protein NB-ARC domain-containing disease resistance protein; FUNCTIONS IN: protein binding; INVOLVED IN: apoptosis, defense response; LOCATED IN: endomembrane system; EXPRESSED IN: 23 plant structures; EXPRESSED DURING: 14 growth stages; CONTAINS InterPro DOMAIN/s: Leucine-rich repeat-containing protein (InterPro:IPR015766), NB-ARC (InterPro:IPR002182),…
Chr1	14S34_Chr1_nlr34	CC-NBARC-LRR	6376391	6379672	14S34_Chr1_004391	6376209	6379843	NB-ARC domain	disease resistance protein RGA1	Putative disease resistance protein RGA1	Uncharacterized protein	AT3G14470.1	NB-ARC domain-containing disease resistance protein NB-ARC domain-containing disease resistance protein; FUNCTIONS IN: protein binding; INVOLVED IN: apoptosis, defense response; LOCATED IN: endomembrane system; EXPRESSED IN: 23 plant structures; EXPRESSED DURING: 14 growth stages; CONTAINS InterPro DOMAIN/s: Leucine-rich repeat-containing protein (InterPro:IPR015766), NB-ARC (InterPro:IPR002182),…
Chr1	14S34_Chr1_nlr35	CC-NBARC-LRR	6371572	6374535	14S34_Chr1_004392	6370770	6374779	NB-ARC domain	disease resistance protein RGA2like	Putative disease resistance protein RGA4	NB-ARC domain-containing protein	AT3G14470.1	NB-ARC domain-containing disease resistance protein NB-ARC domain-containing disease resistance protein; FUNCTIONS IN: protein binding; INVOLVED IN: apoptosis, defense response; LOCATED IN: endomembrane system; EXPRESSED IN: 23 plant structures; EXPRESSED DURING: 14 growth stages; CONTAINS InterPro DOMAIN/s: Leucine-rich repeat-containing protein (InterPro:IPR015766), NB-ARC (InterPro:IPR002182),…
Chr1	14S34_Chr1_nlr36	CC-NBARC-LRR	6357084	6360404	14S34_Chr1_004393	6356859	6360631	NB-ARC domain	disease resistance protein RGA1	Putative disease resistance protein RGA4	NB-ARC domain-containing protein	AT3G14470.1	NB-ARC domain-containing disease resistance protein NB-ARC domain-containing disease resistance protein; FUNCTIONS IN: protein binding; INVOLVED IN: apoptosis, defense response; LOCATED IN: endomembrane system; EXPRESSED IN: 23 plant structures; EXPRESSED DURING: 14 growth stages; CONTAINS InterPro DOMAIN/s: Leucine-rich repeat-containing protein (InterPro:IPR015766), NB-ARC (InterPro:IPR002182),…
Chr1	14S34_Chr1_nlr37	CC-NBARC-LRR	3289643	3292477	14S34_Chr1_004568	3286284	3293755	Rx N-terminal domain	disease resistance protein RGA3	Putative disease resistance protein RGA3	Rx_N domain-containing protein	AT3G14470.1	NB-ARC domain-containing disease resistance protein NB-ARC domain-containing disease resistance protein; FUNCTIONS IN: protein binding; INVOLVED IN: apoptosis, defense response; LOCATED IN: endomembrane system; EXPRESSED IN: 23 plant structures; EXPRESSED DURING: 14 growth stages; CONTAINS InterPro DOMAIN/s: Leucine-rich repeat-containing protein (InterPro:IPR015766), NB-ARC (InterPro:IPR002182),…
Chr1	14S34_Chr1_nlr38	CC-NBARC-LRR	3271600	3274428	14S34_Chr1_004571	3270064	3275401	NB-ARC domain	disease resistance protein RGA1	Disease resistance protein RGA2	Rx_N domain-containing protein	AT3G14470.1	NB-ARC domain-containing disease resistance protein NB-ARC domain-containing disease resistance protein; FUNCTIONS IN: protein binding; INVOLVED IN: apoptosis, defense response; LOCATED IN: endomembrane system; EXPRESSED IN: 23 plant structures; EXPRESSED DURING: 14 growth stages; CONTAINS InterPro DOMAIN/s: Leucine-rich repeat-containing protein (InterPro:IPR015766), NB-ARC (InterPro:IPR002182),…
Chr1	14S34_Chr1_nlr39	CC-NBARC-LRR	1059540	1062506	14S34_Chr1_004682	1057311	1063629	Rx N-terminal domain	disease resistance protein RGA2like	Putative disease resistance protein RGA3	NBS-LRR type resistance protein	AT3G14470.1	NB-ARC domain-containing disease resistance protein NB-ARC domain-containing disease resistance protein; FUNCTIONS IN: protein binding; INVOLVED IN: apoptosis, defense response; LOCATED IN: endomembrane system; EXPRESSED IN: 23 plant structures; EXPRESSED DURING: 14 growth stages; CONTAINS InterPro DOMAIN/s: Leucine-rich repeat-containing protein (InterPro:IPR015766), NB-ARC (InterPro:IPR002182),…
Chr1	14S34_Chr1_nlr4	NBARC-LRR	6226316	6228868	14S34_Chr1_000333	6225467	6229032	NB-ARC domain	disease resistance protein RGA1	Putative disease resistance protein RGA4	NB-ARC domain-containing protein	AT3G14470.1	NB-ARC domain-containing disease resistance protein NB-ARC domain-containing disease resistance protein; FUNCTIONS IN: protein binding; INVOLVED IN: apoptosis, defense response; LOCATED IN: endomembrane system; EXPRESSED IN: 23 plant structures; EXPRESSED DURING: 14 growth stages; CONTAINS InterPro DOMAIN/s: Leucine-rich repeat-containing protein (InterPro:IPR015766), NB-ARC (InterPro:IPR002182),…
Chr1	14S34_Chr1_nlr40	CC-NBARC-LRR	1051688	1054642	14S34_Chr1_004683	1050382	1054872	NB-ARC domain	disease resistance protein RGA2like	Putative disease resistance protein RGA4	NBS-LRR type resistance protein	AT3G14470.1	NB-ARC domain-containing disease resistance protein NB-ARC domain-containing disease resistance protein; FUNCTIONS IN: protein binding; INVOLVED IN: apoptosis, defense response; LOCATED IN: endomembrane system; EXPRESSED IN: 23 plant structures; EXPRESSED DURING: 14 growth stages; CONTAINS InterPro DOMAIN/s: Leucine-rich repeat-containing protein (InterPro:IPR015766), NB-ARC (InterPro:IPR002182),…
Chr1	14S34_Chr1_nlr41	CC-NBARC-LRR	988475	991534	14S34_Chr1_004685	986503	992004	Rx N-terminal domain	NA	Putative disease resistance protein RGA1	Uncharacterized protein	AT3G14470.1	NB-ARC domain-containing disease resistance protein NB-ARC domain-containing disease resistance protein; FUNCTIONS IN: protein binding; INVOLVED IN: apoptosis, defense response; LOCATED IN: endomembrane system; EXPRESSED IN: 23 plant structures; EXPRESSED DURING: 14 growth stages; CONTAINS InterPro DOMAIN/s: Leucine-rich repeat-containing protein (InterPro:IPR015766), NB-ARC (InterPro:IPR002182),…
Chr1	14S34_Chr1_nlr42	CC-NBARC-LRR	981125	984463	14S34_Chr1_004686	981514	984796	Rx N-terminal domain	disease resistance protein RGA4	Disease resistance protein RGA2	NBS-LRR type resistance protein	AT3G14470.1	NB-ARC domain-containing disease resistance protein NB-ARC domain-containing disease resistance protein; FUNCTIONS IN: protein binding; INVOLVED IN: apoptosis, defense response; LOCATED IN: endomembrane system; EXPRESSED IN: 23 plant structures; EXPRESSED DURING: 14 growth stages; CONTAINS InterPro DOMAIN/s: Leucine-rich repeat-containing protein (InterPro:IPR015766), NB-ARC (InterPro:IPR002182),…
Chr1	14S34_Chr1_nlr42	CC-NBARC-LRR	981125	984463	14S34_Chr1_004687	980767	981512	Leucine rich repeat	SOVF_136980	Disease resistance protein RGA2	Uncharacterized protein	AT1G69550.1	disease resistance protein (TIR-NBS-LRR class) disease resistance protein (TIR-NBS-LRR class); FUNCTIONS IN: transmembrane receptor activity, nucleoside-triphosphatase activity, nucleotide binding, ATP binding; INVOLVED IN: signal transduction, defense response, apoptosis, innate immune response; LOCATED IN: intrinsic to membrane, endomembrane system; EXPRESSED IN: 21 plant structures; EXPRESSED …
Chr1	14S34_Chr1_nlr43	CC-NBARC-LRR	971488	974556	14S34_Chr1_004689	971181	975044	NB-ARC domain	NA	Putative disease resistance protein RGA4	Uncharacterized protein	AT3G14470.1	NB-ARC domain-containing disease resistance protein NB-ARC domain-containing disease resistance protein; FUNCTIONS IN: protein binding; INVOLVED IN: apoptosis, defense response; LOCATED IN: endomembrane system; EXPRESSED IN: 23 plant structures; EXPRESSED DURING: 14 growth stages; CONTAINS InterPro DOMAIN/s: Leucine-rich repeat-containing protein (InterPro:IPR015766), NB-ARC (InterPro:IPR002182),…
Chr1	14S34_Chr1_nlr44	CC-NBARC	716513	718006	14S34_Chr1_004708	712230	719766	NB-ARC domain	NA	Putative disease resistance protein RGA1	Rx_N domain-containing protein	AT3G14470.1	NB-ARC domain-containing disease resistance protein NB-ARC domain-containing disease resistance protein; FUNCTIONS IN: protein binding; INVOLVED IN: apoptosis, defense response; LOCATED IN: endomembrane system; EXPRESSED IN: 23 plant structures; EXPRESSED DURING: 14 growth stages; CONTAINS InterPro DOMAIN/s: Leucine-rich repeat-containing protein (InterPro:IPR015766), NB-ARC (InterPro:IPR002182),…
Chr1	14S34_Chr1_nlr5	NBARC-LRR	6250173	6252330	14S34_Chr1_000334	6249448	6250660	NB-ARC domain	disease resistance protein RGA4	Disease resistance protein RGA2	NB-ARC domain-containing protein	AT3G14470.1	NB-ARC domain-containing disease resistance protein NB-ARC domain-containing disease resistance protein; FUNCTIONS IN: protein binding; INVOLVED IN: apoptosis, defense response; LOCATED IN: endomembrane system; EXPRESSED IN: 23 plant structures; EXPRESSED DURING: 14 growth stages; CONTAINS InterPro DOMAIN/s: Leucine-rich repeat-containing protein (InterPro:IPR015766), NB-ARC (InterPro:IPR002182),…
Chr1	14S34_Chr1_nlr5	NBARC-LRR	6250173	6252330	14S34_Chr1_000335	6250662	6251796	NA	NA	Putative disease resistance protein RGA1	Uncharacterized protein	AT3G14470.1	NB-ARC domain-containing disease resistance protein NB-ARC domain-containing disease resistance protein; FUNCTIONS IN: protein binding; INVOLVED IN: apoptosis, defense response; LOCATED IN: endomembrane system; EXPRESSED IN: 23 plant structures; EXPRESSED DURING: 14 growth stages; CONTAINS InterPro DOMAIN/s: Leucine-rich repeat-containing protein (InterPro:IPR015766), NB-ARC (InterPro:IPR002182),…
Chr1	14S34_Chr1_nlr5	NBARC-LRR	6250173	6252330	14S34_Chr1_000336	6251798	6252439	NA	NA	Putative disease resistance protein RGA1	Uncharacterized protein	AT5G04720.1	ADR1-like 2 ADR1-like 2 (ADR1-L2); FUNCTIONS IN: nucleoside-triphosphatase activity, nucleotide binding, ATP binding; INVOLVED IN: apoptosis, defense response; EXPRESSED IN: 22 plant structures; EXPRESSED DURING: 13 growth stages; CONTAINS InterPro DOMAIN/s: ATPase, AAA+ type, core (InterPro:IPR003593), NB-ARC (InterPro:IPR002182), Powdery mildew resistance protein, RPW8 domain (InterPro:IPR00880…
Chr1	14S34_Chr1_nlr6	CC-NBARC-LRR	6258112	6259985	14S34_Chr1_000337	6257902	6261013	Rx N-terminal domain	SOVF_058890	Disease resistance protein RGA2	NB-ARC domain-containing protein	AT3G14460.1	LRR and NB-ARC domains-containing disease resistance protein LRR and NB-ARC domains-containing disease resistance protein; FUNCTIONS IN: ATP binding; INVOLVED IN: apoptosis, defense response; CONTAINS InterPro DOMAIN/s: NB-ARC (InterPro:IPR002182), Leucine-rich repeat (InterPro:IPR001611), Disease resistance protein (InterPro:IPR000767); BEST Arabidopsis thaliana protein match is: NB-ARC domain-c…
Chr1	14S34_Chr1_nlr7	CC-NBARC-LRR	6701945	6704629	14S34_Chr1_000355	6701619	6705090	Rx N-terminal domain	disease resistance protein RGA4	Putative disease resistance protein RGA4	Uncharacterized protein	AT3G14470.1	NB-ARC domain-containing disease resistance protein NB-ARC domain-containing disease resistance protein; FUNCTIONS IN: protein binding; INVOLVED IN: apoptosis, defense response; LOCATED IN: endomembrane system; EXPRESSED IN: 23 plant structures; EXPRESSED DURING: 14 growth stages; CONTAINS InterPro DOMAIN/s: Leucine-rich repeat-containing protein (InterPro:IPR015766), NB-ARC (InterPro:IPR002182),…
Chr1	14S34_Chr1_nlr8	CC-NBARC-LRR	7001676	7004595	14S34_Chr1_000378	7000455	7006392	NB-ARC domain	disease resistance protein RPM1like	Disease resistance protein RPM1	Uncharacterized protein	AT3G07040.1	NB-ARC domain-containing disease resistance protein Contains an N-terminal tripartite nucleotide binding site and a C-terminal tandem array of leucine-rich repeats. Confers resistance to Pseudomonas syringae strains that carry the avirulence genes avrB and avrRpm1. RESISTANCE TO P. SYRINGAE PV MACULICOLA 1 (RPM1); FUNCTIONS IN: protein binding, nucleotide binding; INVOLVED IN: defense response, p…
Chr1	14S34_Chr1_nlr9	CC-NBARC-LRR	7764371	7767608	14S34_Chr1_000415	7762887	7769010	Phloem protein 2	probable disease resistance RPP8like protein 4	Disease resistance RPP8-like protein 3	Uncharacterized protein	AT5G35450.1	Disease resistance protein (CC-NBS-LRR class) family Disease resistance protein (CC-NBS-LRR class) family; FUNCTIONS IN: ATP binding; INVOLVED IN: defense response, apoptosis; LOCATED IN: plasma membrane; EXPRESSED IN: 21 plant structures; EXPRESSED DURING: 10 growth stages; CONTAINS InterPro DOMAIN/s: NB-ARC (InterPro:IPR002182), Disease resistance protein (InterPro:IPR000767); BEST Arabidopsis …
Chr2	14S34_Chr2_nlr1	CC-NBARC-LRR	2980024	2984248	14S34_Chr2_000188	2979864	2980787	Rx N-terminal domain	disease resistance protein RGA1	Putative disease resistance protein RGA3	Uncharacterized protein	AT3G14470.1	NB-ARC domain-containing disease resistance protein NB-ARC domain-containing disease resistance protein; FUNCTIONS IN: protein binding; INVOLVED IN: apoptosis, defense response; LOCATED IN: endomembrane system; EXPRESSED IN: 23 plant structures; EXPRESSED DURING: 14 growth stages; CONTAINS InterPro DOMAIN/s: Leucine-rich repeat-containing protein (InterPro:IPR015766), NB-ARC (InterPro:IPR002182),…
Chr2	14S34_Chr2_nlr1	CC-NBARC-LRR	2980024	2984248	14S34_Chr2_000189	2980789	2982546	NB-ARC domain	NA	Putative disease resistance protein RGA1	Uncharacterized protein	AT3G14470.1	NB-ARC domain-containing disease resistance protein NB-ARC domain-containing disease resistance protein; FUNCTIONS IN: protein binding; INVOLVED IN: apoptosis, defense response; LOCATED IN: endomembrane system; EXPRESSED IN: 23 plant structures; EXPRESSED DURING: 14 growth stages; CONTAINS InterPro DOMAIN/s: Leucine-rich repeat-containing protein (InterPro:IPR015766), NB-ARC (InterPro:IPR002182),…
Chr2	14S34_Chr2_nlr10	NBARC-LRR	4130476	4133379	14S34_Chr2_004514	4130169	4134931	NB-ARC domain	disease resistance protein RGA1	Putative disease resistance protein RGA4	Uncharacterized protein	AT3G14470.1	NB-ARC domain-containing disease resistance protein NB-ARC domain-containing disease resistance protein; FUNCTIONS IN: protein binding; INVOLVED IN: apoptosis, defense response; LOCATED IN: endomembrane system; EXPRESSED IN: 23 plant structures; EXPRESSED DURING: 14 growth stages; CONTAINS InterPro DOMAIN/s: Leucine-rich repeat-containing protein (InterPro:IPR015766), NB-ARC (InterPro:IPR002182),…
Chr2	14S34_Chr2_nlr11	CC-NBARC-LRR	3096193	3099495	14S34_Chr2_004567	3095869	3099545	Rx N-terminal domain	disease resistance protein RGA4	Putative disease resistance protein RGA4	Uncharacterized protein	AT3G14470.1	NB-ARC domain-containing disease resistance protein NB-ARC domain-containing disease resistance protein; FUNCTIONS IN: protein binding; INVOLVED IN: apoptosis, defense response; LOCATED IN: endomembrane system; EXPRESSED IN: 23 plant structures; EXPRESSED DURING: 14 growth stages; CONTAINS InterPro DOMAIN/s: Leucine-rich repeat-containing protein (InterPro:IPR015766), NB-ARC (InterPro:IPR002182),…
Chr2	14S34_Chr2_nlr12	CC-NBARC-LRR	3088145	3091412	14S34_Chr2_004568	3087732	3091459	Rx N-terminal domain	disease resistance protein RGA4	Putative disease resistance protein RGA3	Uncharacterized protein	AT3G14470.1	NB-ARC domain-containing disease resistance protein NB-ARC domain-containing disease resistance protein; FUNCTIONS IN: protein binding; INVOLVED IN: apoptosis, defense response; LOCATED IN: endomembrane system; EXPRESSED IN: 23 plant structures; EXPRESSED DURING: 14 growth stages; CONTAINS InterPro DOMAIN/s: Leucine-rich repeat-containing protein (InterPro:IPR015766), NB-ARC (InterPro:IPR002182),…
Chr2	14S34_Chr2_nlr13	CC-NBARC-LRR	3062755	3066104	14S34_Chr2_004574	3061855	3066849	NB-ARC domain	disease resistance protein RGA3 isoform X1	Putative disease resistance protein RGA3	Uncharacterized protein	AT3G14470.1	NB-ARC domain-containing disease resistance protein NB-ARC domain-containing disease resistance protein; FUNCTIONS IN: protein binding; INVOLVED IN: apoptosis, defense response; LOCATED IN: endomembrane system; EXPRESSED IN: 23 plant structures; EXPRESSED DURING: 14 growth stages; CONTAINS InterPro DOMAIN/s: Leucine-rich repeat-containing protein (InterPro:IPR015766), NB-ARC (InterPro:IPR002182),…
Chr2	14S34_Chr2_nlr14	CC-NBARC-LRR	3054254	3059285	14S34_Chr2_004575	3055592	3061853	Rx N-terminal domain	disease resistance protein RGA3	Putative disease resistance protein RGA3	Uncharacterized protein	AT3G14470.1	NB-ARC domain-containing disease resistance protein NB-ARC domain-containing disease resistance protein; FUNCTIONS IN: protein binding; INVOLVED IN: apoptosis, defense response; LOCATED IN: endomembrane system; EXPRESSED IN: 23 plant structures; EXPRESSED DURING: 14 growth stages; CONTAINS InterPro DOMAIN/s: Leucine-rich repeat-containing protein (InterPro:IPR015766), NB-ARC (InterPro:IPR002182),…
Chr2	14S34_Chr2_nlr14	CC-NBARC-LRR	3054254	3059285	14S34_Chr2_004576	3054013	3055590	NA	NA	Putative disease resistance protein RGA3	Uncharacterized protein	AT1G69550.1	disease resistance protein (TIR-NBS-LRR class) disease resistance protein (TIR-NBS-LRR class); FUNCTIONS IN: transmembrane receptor activity, nucleoside-triphosphatase activity, nucleotide binding, ATP binding; INVOLVED IN: signal transduction, defense response, apoptosis, innate immune response; LOCATED IN: intrinsic to membrane, endomembrane system; EXPRESSED IN: 21 plant structures; EXPRESSED …
Chr2	14S34_Chr2_nlr15	CC-NBARC-LRR	3047624	3050965	14S34_Chr2_004577	3049935	3051157	Rx N-terminal domain	NA	Putative disease resistance protein RGA3	Uncharacterized protein	AT3G14470.1	NB-ARC domain-containing disease resistance protein NB-ARC domain-containing disease resistance protein; FUNCTIONS IN: protein binding; INVOLVED IN: apoptosis, defense response; LOCATED IN: endomembrane system; EXPRESSED IN: 23 plant structures; EXPRESSED DURING: 14 growth stages; CONTAINS InterPro DOMAIN/s: Leucine-rich repeat-containing protein (InterPro:IPR015766), NB-ARC (InterPro:IPR002182),…
Chr2	14S34_Chr2_nlr15	CC-NBARC-LRR	3047624	3050965	14S34_Chr2_004578	3049652	3049933	NB-ARC domain	disease resistance protein RGA3 isoform X1	Putative disease resistance protein RGA3	Uncharacterized protein	AT4G27220.1	NB-ARC domain-containing disease resistance protein NB-ARC domain-containing disease resistance protein; FUNCTIONS IN: ATP binding; INVOLVED IN: defense response, apoptosis; CONTAINS InterPro DOMAIN/s: NB-ARC (InterPro:IPR002182), Leucine-rich repeat (InterPro:IPR001611), Disease resistance protein (InterPro:IPR000767); BEST Arabidopsis thaliana protein match is: NB-ARC domain-containing disease …
Chr2	14S34_Chr2_nlr15	CC-NBARC-LRR	3047624	3050965	14S34_Chr2_004579	3047221	3049650	NA	disease resistance protein RGA3	Disease resistance protein RGA2	Uncharacterized protein	AT3G14460.1	LRR and NB-ARC domains-containing disease resistance protein LRR and NB-ARC domains-containing disease resistance protein; FUNCTIONS IN: ATP binding; INVOLVED IN: apoptosis, defense response; CONTAINS InterPro DOMAIN/s: NB-ARC (InterPro:IPR002182), Leucine-rich repeat (InterPro:IPR001611), Disease resistance protein (InterPro:IPR000767); BEST Arabidopsis thaliana protein match is: NB-ARC domain-c…
Chr2	14S34_Chr2_nlr2	CC-NBARC-LRR	2985883	2989179	14S34_Chr2_000190	2985755	2989551	NB-ARC domain	disease resistance protein RGA1	Putative disease resistance protein RGA3	Uncharacterized protein	AT3G14470.1	NB-ARC domain-containing disease resistance protein NB-ARC domain-containing disease resistance protein; FUNCTIONS IN: protein binding; INVOLVED IN: apoptosis, defense response; LOCATED IN: endomembrane system; EXPRESSED IN: 23 plant structures; EXPRESSED DURING: 14 growth stages; CONTAINS InterPro DOMAIN/s: Leucine-rich repeat-containing protein (InterPro:IPR015766), NB-ARC (InterPro:IPR002182),…
Chr2	14S34_Chr2_nlr4	NBARC-LRR	12970998	12973904	14S34_Chr2_000626	12969430	12974260	NB-ARC domain	disease resistance protein RGA4	Putative disease resistance protein RGA4	Uncharacterized protein	AT3G14470.1	NB-ARC domain-containing disease resistance protein NB-ARC domain-containing disease resistance protein; FUNCTIONS IN: protein binding; INVOLVED IN: apoptosis, defense response; LOCATED IN: endomembrane system; EXPRESSED IN: 23 plant structures; EXPRESSED DURING: 14 growth stages; CONTAINS InterPro DOMAIN/s: Leucine-rich repeat-containing protein (InterPro:IPR015766), NB-ARC (InterPro:IPR002182),…
Chr2	14S34_Chr2_nlr5	CC-NBARC-LRR	99681958	99685339	14S34_Chr2_001833	99681829	99687627	Rx N-terminal domain	disease resistance protein RGA2like	Disease resistance protein RGA2	Uncharacterized protein	AT3G14470.1	NB-ARC domain-containing disease resistance protein NB-ARC domain-containing disease resistance protein; FUNCTIONS IN: protein binding; INVOLVED IN: apoptosis, defense response; LOCATED IN: endomembrane system; EXPRESSED IN: 23 plant structures; EXPRESSED DURING: 14 growth stages; CONTAINS InterPro DOMAIN/s: Leucine-rich repeat-containing protein (InterPro:IPR015766), NB-ARC (InterPro:IPR002182),…
Chr2	14S34_Chr2_nlr6	NBARC-LRR	147244502	147246544	14S34_Chr2_002244	147240285	147253598	Leucine rich repeat	probable disease resistance protein At1g12280	Disease resistance protein RPS5	AAA domain-containing protein	AT1G12220.2	Disease resistance protein (CC-NBS-LRR class) family Resistance gene, mediates resistance against the bacterial pathogen Pseudomonas syringae. Contains a putative nucleotide binding site composed of kinase-1a (or P-loop), kinase-2a, and putative kinase-3a domains, 13 imperfect leucine-rich repeats, a potential leucine zipper, and two uncharacterized motifs that are well conserved in products of p…
Chr2	14S34_Chr2_nlr7	NBARC-LRR	147260267	147261715	14S34_Chr2_002245	147255556	147265747	NB-ARC domain	probable disease resistance protein At1g61300	Disease resistance protein At4g27190	NB-ARC domain-containing protein	AT4G27190.1	NB-ARC domain-containing disease resistance protein NB-ARC domain-containing disease resistance protein; FUNCTIONS IN: nucleoside-triphosphatase activity, nucleotide binding, ATP binding; INVOLVED IN: apoptosis, defense response; LOCATED IN: cellular_component unknown; CONTAINS InterPro DOMAIN/s: ATPase, AAA+ type, core (InterPro:IPR003593), NB-ARC (InterPro:IPR002182), Disease resistance protein…
Chr2	14S34_Chr2_nlr9	CC-NBARC-LRR	116102835	116106112	14S34_Chr2_002747	116102683	116106244	Rx N-terminal domain	disease resistance protein RGA3	Putative disease resistance protein RGA1	NBS-LRR type resistance protein	AT3G14470.1	NB-ARC domain-containing disease resistance protein NB-ARC domain-containing disease resistance protein; FUNCTIONS IN: protein binding; INVOLVED IN: apoptosis, defense response; LOCATED IN: endomembrane system; EXPRESSED IN: 23 plant structures; EXPRESSED DURING: 14 growth stages; CONTAINS InterPro DOMAIN/s: Leucine-rich repeat-containing protein (InterPro:IPR015766), NB-ARC (InterPro:IPR002182),…
Chr3	14S34_Chr3_nlr1	TIR-NBARC	4147270	4148037	14S34_Chr3_000229	4142695	4149799	NB-ARC domain	SOVF_034540	Putative disease resistance protein At1g63350	NB-ARC domain-containing protein	AT1G63350.1	Disease resistance protein (CC-NBS-LRR class) family Disease resistance protein (CC-NBS-LRR class) family; FUNCTIONS IN: ATP binding; INVOLVED IN: N-terminal protein myristoylation, defense response; LOCATED IN: cellular_component unknown; EXPRESSED IN: 6 plant structures; EXPRESSED DURING: LP.06 six leaves visible, LP.04 four leaves visible, 4 anthesis, LP.08 eight leaves visible; CONTAINS Inter…
Chr3	14S34_Chr3_nlr10	CC-NBARC-LRR	52232886	52235333	14S34_Chr3_001760	52232506	52238203	Rx N-terminal domain	cationH(+) antiporter 15like	Cation/H(+) antiporter 15	Uncharacterized protein	AT2G13620.1	cation/hydrogen exchanger 15 member of Putative Na+/H+ antiporter family cation/hydrogen exchanger 15 (CHX15); FUNCTIONS IN: monovalent cation:hydrogen antiporter activity, sodium:hydrogen antiporter activity; INVOLVED IN: cation transport; LOCATED IN: integral to membrane; EXPRESSED IN: male gametophyte, flower, pollen tube; EXPRESSED DURING: L mature pollen stage, M germinated pollen stage, 4 a…
Chr3	14S34_Chr3_nlr11	CC-NBARC-LRR	67893144	67898141	14S34_Chr3_001909	67892785	67899867	NB-ARC domain	disease resistance protein At3g14460	Putative disease resistance RPP13-like protein 1	Rx_N domain-containing protein	AT3G14470.1	NB-ARC domain-containing disease resistance protein NB-ARC domain-containing disease resistance protein; FUNCTIONS IN: protein binding; INVOLVED IN: apoptosis, defense response; LOCATED IN: endomembrane system; EXPRESSED IN: 23 plant structures; EXPRESSED DURING: 14 growth stages; CONTAINS InterPro DOMAIN/s: Leucine-rich repeat-containing protein (InterPro:IPR015766), NB-ARC (InterPro:IPR002182),…
Chr3	14S34_Chr3_nlr12	NBARC-LRR	75304014	75304615	14S34_Chr3_001989	75297626	75306047	Plant transposase (Ptta/En/Spm family)	NA	NA	Uncharacterized protein	NA	NA
Chr3	14S34_Chr3_nlr13	NBARC-LRR	115193263	115195482	14S34_Chr3_002290	115189462	115195971	NB-ARC domain	SOVF_051490	Putative disease resistance protein RGA4	NB-ARC domain-containing protein	AT3G14470.1	NB-ARC domain-containing disease resistance protein NB-ARC domain-containing disease resistance protein; FUNCTIONS IN: protein binding; INVOLVED IN: apoptosis, defense response; LOCATED IN: endomembrane system; EXPRESSED IN: 23 plant structures; EXPRESSED DURING: 14 growth stages; CONTAINS InterPro DOMAIN/s: Leucine-rich repeat-containing protein (InterPro:IPR015766), NB-ARC (InterPro:IPR002182),…
Chr3	14S34_Chr3_nlr14	NBARC-LRR	121916049	121918544	14S34_Chr3_002345	121908468	121918903	WRKY DNA -binding domain	probable disease resistance protein At4g27220	Disease resistance protein At4g27190	WRKY domain-containing protein	AT4G27190.1	NB-ARC domain-containing disease resistance protein NB-ARC domain-containing disease resistance protein; FUNCTIONS IN: nucleoside-triphosphatase activity, nucleotide binding, ATP binding; INVOLVED IN: apoptosis, defense response; LOCATED IN: cellular_component unknown; CONTAINS InterPro DOMAIN/s: ATPase, AAA+ type, core (InterPro:IPR003593), NB-ARC (InterPro:IPR002182), Disease resistance protein…
Chr3	14S34_Chr3_nlr15	NBARC-LRR	121858509	121860752	14S34_Chr3_002595	121858060	121863322	Leucine rich repeat	disease resistance protein RPS2like	Disease resistance protein At4g27190	NB-ARC domain-containing protein	AT4G27190.1	NB-ARC domain-containing disease resistance protein NB-ARC domain-containing disease resistance protein; FUNCTIONS IN: nucleoside-triphosphatase activity, nucleotide binding, ATP binding; INVOLVED IN: apoptosis, defense response; LOCATED IN: cellular_component unknown; CONTAINS InterPro DOMAIN/s: ATPase, AAA+ type, core (InterPro:IPR003593), NB-ARC (InterPro:IPR002182), Disease resistance protein…
Chr3	14S34_Chr3_nlr16	CC-NBARC-LRR	92153493	92155958	14S34_Chr3_002783	92151515	92157889	Rx N-terminal domain	disease resistance protein RGA3 isoform X1	Putative disease resistance protein RGA1	Uncharacterized protein	AT3G14470.1	NB-ARC domain-containing disease resistance protein NB-ARC domain-containing disease resistance protein; FUNCTIONS IN: protein binding; INVOLVED IN: apoptosis, defense response; LOCATED IN: endomembrane system; EXPRESSED IN: 23 plant structures; EXPRESSED DURING: 14 growth stages; CONTAINS InterPro DOMAIN/s: Leucine-rich repeat-containing protein (InterPro:IPR015766), NB-ARC (InterPro:IPR002182),…
Chr3	14S34_Chr3_nlr17	CC-NBARC	71160007	71161520	14S34_Chr3_002936	71155655	71161560	Rx N-terminal domain	LOW QUALITY PROTEIN: putative disease resistance protein At3g14460	Putative disease resistance RPP13-like protein 1	Uncharacterized protein	AT3G14470.1	NB-ARC domain-containing disease resistance protein NB-ARC domain-containing disease resistance protein; FUNCTIONS IN: protein binding; INVOLVED IN: apoptosis, defense response; LOCATED IN: endomembrane system; EXPRESSED IN: 23 plant structures; EXPRESSED DURING: 14 growth stages; CONTAINS InterPro DOMAIN/s: Leucine-rich repeat-containing protein (InterPro:IPR015766), NB-ARC (InterPro:IPR002182),…
Chr3	14S34_Chr3_nlr18	CC-NBARC	57230549	57232463	S14S34m117290	57230649	57232484	NB-ARC domain	NA	Disease resistance protein RPP13	Uncharacterized protein	AT3G46530.1	NB-ARC domain-containing disease resistance protein Confers resistance to the biotrophic oomycete, Peronospora parasitica. Encodes an NBS-LRR type R protein with a putative amino-terminal leucine zipper. Fungal protein ATR13 induces RPP13 gene expression and disease resistance. RECOGNITION OF PERONOSPORA PARASITICA 13 (RPP13); FUNCTIONS IN: ATP binding; INVOLVED IN: defense response, incompatible…
Chr3	14S34_Chr3_nlr19	NBARC	56667129	56667962	14S34_Chr3_003091	56667070	56667972	NB-ARC domain	disease resistance RPP13like protein 1	Putative disease resistance protein RGA3	Uncharacterized protein	AT3G14470.1	NB-ARC domain-containing disease resistance protein NB-ARC domain-containing disease resistance protein; FUNCTIONS IN: protein binding; INVOLVED IN: apoptosis, defense response; LOCATED IN: endomembrane system; EXPRESSED IN: 23 plant structures; EXPRESSED DURING: 14 growth stages; CONTAINS InterPro DOMAIN/s: Leucine-rich repeat-containing protein (InterPro:IPR015766), NB-ARC (InterPro:IPR002182),…
Chr3	14S34_Chr3_nlr2	NBARC	4161297	4161860	14S34_Chr3_000230	4159690	4162482	NB-ARC domain	probable disease resistance protein At5g43740	Probable disease resistance protein At5g43740	NB-ARC domain-containing protein	AT5G43740.2	Disease resistance protein (CC-NBS-LRR class) family Disease resistance protein (CC-NBS-LRR class) family; FUNCTIONS IN: ATP binding; INVOLVED IN: defense response, apoptosis; LOCATED IN: endomembrane system; EXPRESSED IN: 22 plant structures; EXPRESSED DURING: 13 growth stages; CONTAINS InterPro DOMAIN/s: NB-ARC (InterPro:IPR002182), Disease resistance protein (InterPro:IPR000767); BEST Arabidop…
Chr3	14S34_Chr3_nlr20	CC-NBARC-LRR	20010453	20012993	14S34_Chr3_003870	20012329	20013185	Rx N-terminal domain	disease resistance protein RGA3	Putative disease resistance RPP13-like protein 2	Uncharacterized protein	AT3G46710.1	NB-ARC domain-containing disease resistance protein NB-ARC domain-containing disease resistance protein; FUNCTIONS IN: protein binding; INVOLVED IN: apoptosis, defense response; LOCATED IN: cellular_component unknown; EXPRESSED IN: root; CONTAINS InterPro DOMAIN/s: NB-ARC (InterPro:IPR002182), Disease resistance protein (InterPro:IPR000767); BEST Arabidopsis thaliana protein match is: NB-ARC doma…
Chr3	14S34_Chr3_nlr20	CC-NBARC-LRR	20010453	20012993	14S34_Chr3_003871	20009936	20012327	NB-ARC domain	disease resistance protein RGA3	Putative disease resistance protein RGA3	Uncharacterized protein	AT3G14470.1	NB-ARC domain-containing disease resistance protein NB-ARC domain-containing disease resistance protein; FUNCTIONS IN: protein binding; INVOLVED IN: apoptosis, defense response; LOCATED IN: endomembrane system; EXPRESSED IN: 23 plant structures; EXPRESSED DURING: 14 growth stages; CONTAINS InterPro DOMAIN/s: Leucine-rich repeat-containing protein (InterPro:IPR015766), NB-ARC (InterPro:IPR002182),…
Chr3	14S34_Chr3_nlr21	CC-NBARC-LRR	17290075	17293079	14S34_Chr3_003967	17291839	17293343	NB-ARC domain	disease resistance protein RGA3	Putative disease resistance protein RGA3	Rx_N domain-containing protein	AT3G14470.1	NB-ARC domain-containing disease resistance protein NB-ARC domain-containing disease resistance protein; FUNCTIONS IN: protein binding; INVOLVED IN: apoptosis, defense response; LOCATED IN: endomembrane system; EXPRESSED IN: 23 plant structures; EXPRESSED DURING: 14 growth stages; CONTAINS InterPro DOMAIN/s: Leucine-rich repeat-containing protein (InterPro:IPR015766), NB-ARC (InterPro:IPR002182),…
Chr3	14S34_Chr3_nlr21	CC-NBARC-LRR	17290075	17293079	14S34_Chr3_003968	17288614	17291837	NA	NA	Putative disease resistance protein RGA1	Rx_N domain-containing protein	AT3G14460.1	LRR and NB-ARC domains-containing disease resistance protein LRR and NB-ARC domains-containing disease resistance protein; FUNCTIONS IN: ATP binding; INVOLVED IN: apoptosis, defense response; CONTAINS InterPro DOMAIN/s: NB-ARC (InterPro:IPR002182), Leucine-rich repeat (InterPro:IPR001611), Disease resistance protein (InterPro:IPR000767); BEST Arabidopsis thaliana protein match is: NB-ARC domain-c…
Chr3	14S34_Chr3_nlr22	CC-NBARC-LRR	17242628	17245534	14S34_Chr3_003978	17241305	17246034	NB-ARC domain	disease resistance protein RGA3	Putative disease resistance protein RGA4	NBS-LRR type resistance protein	AT3G14470.1	NB-ARC domain-containing disease resistance protein NB-ARC domain-containing disease resistance protein; FUNCTIONS IN: protein binding; INVOLVED IN: apoptosis, defense response; LOCATED IN: endomembrane system; EXPRESSED IN: 23 plant structures; EXPRESSED DURING: 14 growth stages; CONTAINS InterPro DOMAIN/s: Leucine-rich repeat-containing protein (InterPro:IPR015766), NB-ARC (InterPro:IPR002182),…
Chr3	14S34_Chr3_nlr23	CC-NBARC	15661483	15662943	14S34_Chr3_004046	15659968	15663041	Rx N-terminal domain	disease resistance protein RPP13like	Disease resistance protein RPP13	Uncharacterized protein	AT3G46530.1	NB-ARC domain-containing disease resistance protein Confers resistance to the biotrophic oomycete, Peronospora parasitica. Encodes an NBS-LRR type R protein with a putative amino-terminal leucine zipper. Fungal protein ATR13 induces RPP13 gene expression and disease resistance. RECOGNITION OF PERONOSPORA PARASITICA 13 (RPP13); FUNCTIONS IN: ATP binding; INVOLVED IN: defense response, incompatible…
Chr3	14S34_Chr3_nlr24	TIR-NBARC-LRR	10879464	10883886	14S34_Chr3_004258	10880732	10884130	NB-ARC domain	SOVF_055490	Disease resistance protein RUN1	TIR domain-containing protein	AT1G27170.1	transmembrane receptors;ATP binding transmembrane receptors;ATP binding; FUNCTIONS IN: transmembrane receptor activity, ATP binding; INVOLVED IN: signal transduction, defense response, apoptosis, innate immune response; CONTAINS InterPro DOMAIN/s: Leucine-rich repeat, typical subtype (InterPro:IPR003591), NB-ARC (InterPro:IPR002182), Leucine-rich repeat (InterPro:IPR001611), Disease resistance pr…
Chr3	14S34_Chr3_nlr24	TIR-NBARC-LRR	10879464	10883886	14S34_Chr3_004259	10877919	10880730	Leucine Rich Repeat	SOVF_055490	Disease resistance protein RPV1	TIR domain-containing protein	AT1G27180.1	disease resistance protein (TIR-NBS-LRR class), putative disease resistance protein (TIR-NBS-LRR class), putative; FUNCTIONS IN: transmembrane receptor activity, ATP binding; INVOLVED IN: signal transduction, apoptosis, defense response, innate immune response; LOCATED IN: intrinsic to membrane; CONTAINS InterPro DOMAIN/s: NB-ARC (InterPro:IPR002182), Leucine-rich repeat, typical subtype (InterPr…
Chr3	14S34_Chr3_nlr25	CC-NBARC-LRR	5714424	5717492	14S34_Chr3_004528	5714140	5717985	Rx N-terminal domain	disease resistance protein RGA3	Putative disease resistance protein RGA4	Uncharacterized protein	AT3G14470.1	NB-ARC domain-containing disease resistance protein NB-ARC domain-containing disease resistance protein; FUNCTIONS IN: protein binding; INVOLVED IN: apoptosis, defense response; LOCATED IN: endomembrane system; EXPRESSED IN: 23 plant structures; EXPRESSED DURING: 14 growth stages; CONTAINS InterPro DOMAIN/s: Leucine-rich repeat-containing protein (InterPro:IPR015766), NB-ARC (InterPro:IPR002182),…
Chr3	14S34_Chr3_nlr26	NBARC	4220579	4220734	14S34_Chr3_004599	4218068	4221889	NB-ARC domain	SOVF_008410	Probable disease resistance protein At1g52660	NB-ARC domain-containing protein	AT1G52660.1	P-loop containing nucleoside triphosphate hydrolases superfamily protein P-loop containing nucleoside triphosphate hydrolases superfamily protein; FUNCTIONS IN: ATP binding; INVOLVED IN: defense response, apoptosis; EXPRESSED IN: root; CONTAINS InterPro DOMAIN/s: NB-ARC (InterPro:IPR002182), Disease resistance protein (InterPro:IPR000767); BEST Arabidopsis thaliana protein match is: P-loop contai…
Chr3	14S34_Chr3_nlr27	NBARC	4201778	4202704	14S34_Chr3_004600	4201611	4203735	NB-ARC domain	SOVF_067990	Disease resistance protein RPS5	NB-ARC domain-containing protein	AT1G12220.2	Disease resistance protein (CC-NBS-LRR class) family Resistance gene, mediates resistance against the bacterial pathogen Pseudomonas syringae. Contains a putative nucleotide binding site composed of kinase-1a (or P-loop), kinase-2a, and putative kinase-3a domains, 13 imperfect leucine-rich repeats, a potential leucine zipper, and two uncharacterized motifs that are well conserved in products of p…
Chr3	14S34_Chr3_nlr28	NBARC	4173218	4173781	14S34_Chr3_004602	4172737	4175645	NB-ARC domain	probable disease resistance protein At4g27220	Probable disease resistance protein At5g43730	NB-ARC domain-containing protein	AT5G43730.1	Disease resistance protein (CC-NBS-LRR class) family Disease resistance protein (CC-NBS-LRR class) family; FUNCTIONS IN: ATP binding; INVOLVED IN: defense response, apoptosis; LOCATED IN: endomembrane system; EXPRESSED IN: 18 plant structures; EXPRESSED DURING: 9 growth stages; CONTAINS InterPro DOMAIN/s: NB-ARC (InterPro:IPR002182), Disease resistance protein (InterPro:IPR000767); BEST Arabidops…
Chr3	14S34_Chr3_nlr29	NBARC-LRR	4165192	4167423	14S34_Chr3_004603	4163560	4168742	Leucine rich repeat	probable disease resistance protein At4g27220	Probable disease resistance protein At4g27220	NB-ARC domain-containing protein	AT4G27220.1	NB-ARC domain-containing disease resistance protein NB-ARC domain-containing disease resistance protein; FUNCTIONS IN: ATP binding; INVOLVED IN: defense response, apoptosis; CONTAINS InterPro DOMAIN/s: NB-ARC (InterPro:IPR002182), Leucine-rich repeat (InterPro:IPR001611), Disease resistance protein (InterPro:IPR000767); BEST Arabidopsis thaliana protein match is: NB-ARC domain-containing disease …
Chr3	14S34_Chr3_nlr3	NBARC	4170397	4170960	14S34_Chr3_000231	4168725	4172011	NB-ARC domain	LOW QUALITY PROTEIN: probable disease resistance protein At1g52660	Disease resistance protein RPS2	NB-ARC domain-containing protein	AT4G26090.1	NB-ARC domain-containing disease resistance protein Encodes a plasma membrane protein with leucine-rich repeat, leucine zipper, and P loop domains that confers resistance to Pseudomonas syringae infection by interacting with the avirulence gene avrRpt2. RPS2 protein interacts directly with plasma membrane associated protein RIN4 and this interaction is disrupted by avrRpt2. RESISTANT TO P. SYRING…
Chr3	14S34_Chr3_nlr30	NBARC	4153749	4154303	14S34_Chr3_004604	4153261	4155734	NB-ARC domain	probable disease resistance protein At1g52660	Probable disease resistance protein At1g52660	NB-ARC domain-containing protein	AT1G52660.1	P-loop containing nucleoside triphosphate hydrolases superfamily protein P-loop containing nucleoside triphosphate hydrolases superfamily protein; FUNCTIONS IN: ATP binding; INVOLVED IN: defense response, apoptosis; EXPRESSED IN: root; CONTAINS InterPro DOMAIN/s: NB-ARC (InterPro:IPR002182), Disease resistance protein (InterPro:IPR000767); BEST Arabidopsis thaliana protein match is: P-loop contai…
Chr3	14S34_Chr3_nlr31	NBARC-LRR	4135014	4136930	14S34_Chr3_004606	4134289	4137628	Leucine rich repeat	probable disease resistance protein At4g27220	Probable disease resistance protein At4g27220	NB-ARC domain-containing protein	AT4G27220.1	NB-ARC domain-containing disease resistance protein NB-ARC domain-containing disease resistance protein; FUNCTIONS IN: ATP binding; INVOLVED IN: defense response, apoptosis; CONTAINS InterPro DOMAIN/s: NB-ARC (InterPro:IPR002182), Leucine-rich repeat (InterPro:IPR001611), Disease resistance protein (InterPro:IPR000767); BEST Arabidopsis thaliana protein match is: NB-ARC domain-containing disease …
Chr3	14S34_Chr3_nlr4	NBARC-LRR	4193804	4195804	14S34_Chr3_000232	4191477	4195854	Leucine rich repeat	SOVF_067980	Disease resistance protein RPS2	NB-ARC domain-containing protein	AT4G26090.1	NB-ARC domain-containing disease resistance protein Encodes a plasma membrane protein with leucine-rich repeat, leucine zipper, and P loop domains that confers resistance to Pseudomonas syringae infection by interacting with the avirulence gene avrRpt2. RPS2 protein interacts directly with plasma membrane associated protein RIN4 and this interaction is disrupted by avrRpt2. RESISTANT TO P. SYRING…
Chr3	14S34_Chr3_nlr5	CC-NBARC-LRR	13389028	13392441	14S34_Chr3_000697	13388204	13393562	NB-ARC domain	disease resistance protein RGA3	Putative disease resistance protein RGA4	Rx_N domain-containing protein	AT3G14470.1	NB-ARC domain-containing disease resistance protein NB-ARC domain-containing disease resistance protein; FUNCTIONS IN: protein binding; INVOLVED IN: apoptosis, defense response; LOCATED IN: endomembrane system; EXPRESSED IN: 23 plant structures; EXPRESSED DURING: 14 growth stages; CONTAINS InterPro DOMAIN/s: Leucine-rich repeat-containing protein (InterPro:IPR015766), NB-ARC (InterPro:IPR002182),…
Chr3	14S34_Chr3_nlr6	CC-NBARC-LRR	14112290	14115899	14S34_Chr3_000718	14112174	14113224	Rx N-terminal domain	probable disease resistance RPP8like protein 2	Putative disease resistance protein At1g50180	Uncharacterized protein	AT1G50180.1	NB-ARC domain-containing disease resistance protein NB-ARC domain-containing disease resistance protein; FUNCTIONS IN: ATP binding; INVOLVED IN: apoptosis, defense response; LOCATED IN: cellular_component unknown; EXPRESSED IN: shoot; CONTAINS InterPro DOMAIN/s: NB-ARC (InterPro:IPR002182), Disease resistance protein (InterPro:IPR000767); BEST Arabidopsis thaliana protein match is: Disease resist…
Chr3	14S34_Chr3_nlr6	CC-NBARC-LRR	14112290	14115899	14S34_Chr3_000719	14113226	14117056	NA	SOVF_185850	Putative disease resistance protein At1g59780	Uncharacterized protein	AT1G59780.1	NB-ARC domain-containing disease resistance protein NB-ARC domain-containing disease resistance protein; FUNCTIONS IN: ATP binding; INVOLVED IN: defense response, apoptosis; LOCATED IN: cellular_component unknown; EXPRESSED IN: hypocotyl, root, flower, synergid; EXPRESSED DURING: 4 anthesis; CONTAINS InterPro DOMAIN/s: NB-ARC (InterPro:IPR002182), Disease resistance protein (InterPro:IPR000767); …
Chr3	14S34_Chr3_nlr7	CC-NBARC-LRR	39247647	39250628	14S34_Chr3_001544	39246451	39252873	Rx N-terminal domain	disease resistance protein RGA2like	Disease resistance protein RGA2	NBS-LRR type resistance protein	AT3G14470.1	NB-ARC domain-containing disease resistance protein NB-ARC domain-containing disease resistance protein; FUNCTIONS IN: protein binding; INVOLVED IN: apoptosis, defense response; LOCATED IN: endomembrane system; EXPRESSED IN: 23 plant structures; EXPRESSED DURING: 14 growth stages; CONTAINS InterPro DOMAIN/s: Leucine-rich repeat-containing protein (InterPro:IPR015766), NB-ARC (InterPro:IPR002182),…
Chr3	14S34_Chr3_nlr8	CC-NBARC-LRR	45335123	45338389	14S34_Chr3_001659	45334898	45338862	NB-ARC domain	disease resistance protein RGA3	Putative disease resistance protein RGA3	Uncharacterized protein	AT3G14470.1	NB-ARC domain-containing disease resistance protein NB-ARC domain-containing disease resistance protein; FUNCTIONS IN: protein binding; INVOLVED IN: apoptosis, defense response; LOCATED IN: endomembrane system; EXPRESSED IN: 23 plant structures; EXPRESSED DURING: 14 growth stages; CONTAINS InterPro DOMAIN/s: Leucine-rich repeat-containing protein (InterPro:IPR015766), NB-ARC (InterPro:IPR002182),…
Chr3	14S34_Chr3_nlr9	CC-NBARC-LRR	52095988	52099029	14S34_Chr3_001757	52095683	52100053	Rx N-terminal domain	disease resistance protein RGA2like	Disease resistance protein RGA2	Rx_N domain-containing protein	AT3G14470.1	NB-ARC domain-containing disease resistance protein NB-ARC domain-containing disease resistance protein; FUNCTIONS IN: protein binding; INVOLVED IN: apoptosis, defense response; LOCATED IN: endomembrane system; EXPRESSED IN: 23 plant structures; EXPRESSED DURING: 14 growth stages; CONTAINS InterPro DOMAIN/s: Leucine-rich repeat-containing protein (InterPro:IPR015766), NB-ARC (InterPro:IPR002182),…
Chr4	14S34_Chr4_nlr1	CC-NBARC-LRR	2220534	2223842	14S34_Chr4_000113	2217306	2227209	Rx N-terminal domain	disease resistance protein RGA2like	Disease resistance protein RGA2	NBS-LRR type resistance protein	AT3G14470.1	NB-ARC domain-containing disease resistance protein NB-ARC domain-containing disease resistance protein; FUNCTIONS IN: protein binding; INVOLVED IN: apoptosis, defense response; LOCATED IN: endomembrane system; EXPRESSED IN: 23 plant structures; EXPRESSED DURING: 14 growth stages; CONTAINS InterPro DOMAIN/s: Leucine-rich repeat-containing protein (InterPro:IPR015766), NB-ARC (InterPro:IPR002182),…
Chr4	14S34_Chr4_nlr10	CC-NBARC-LRR	187604080	187607466	14S34_Chr4_003494	187603485	187607671	NB-ARC domain	disease resistance protein RGA4	Putative disease resistance protein RGA4	Uncharacterized protein	AT3G14470.1	NB-ARC domain-containing disease resistance protein NB-ARC domain-containing disease resistance protein; FUNCTIONS IN: protein binding; INVOLVED IN: apoptosis, defense response; LOCATED IN: endomembrane system; EXPRESSED IN: 23 plant structures; EXPRESSED DURING: 14 growth stages; CONTAINS InterPro DOMAIN/s: Leucine-rich repeat-containing protein (InterPro:IPR015766), NB-ARC (InterPro:IPR002182),…
Chr4	14S34_Chr4_nlr11	CC-NBARC-LRR	187600134	187602800	14S34_Chr4_003495	187599298	187603137	Rx N-terminal domain	disease resistance protein RGA1	Putative disease resistance protein RGA1	Uncharacterized protein	AT3G14470.1	NB-ARC domain-containing disease resistance protein NB-ARC domain-containing disease resistance protein; FUNCTIONS IN: protein binding; INVOLVED IN: apoptosis, defense response; LOCATED IN: endomembrane system; EXPRESSED IN: 23 plant structures; EXPRESSED DURING: 14 growth stages; CONTAINS InterPro DOMAIN/s: Leucine-rich repeat-containing protein (InterPro:IPR015766), NB-ARC (InterPro:IPR002182),…
Chr4	14S34_Chr4_nlr12	CC-NBARC-LRR	186420752	186427683	14S34_Chr4_003520	186424223	186429149	NB-ARC domain	disease resistance protein RGA3	Putative disease resistance protein RGA4	NBS-LRR type resistance protein	AT3G14470.1	NB-ARC domain-containing disease resistance protein NB-ARC domain-containing disease resistance protein; FUNCTIONS IN: protein binding; INVOLVED IN: apoptosis, defense response; LOCATED IN: endomembrane system; EXPRESSED IN: 23 plant structures; EXPRESSED DURING: 14 growth stages; CONTAINS InterPro DOMAIN/s: Leucine-rich repeat-containing protein (InterPro:IPR015766), NB-ARC (InterPro:IPR002182),…
Chr4	14S34_Chr4_nlr12	CC-NBARC-LRR	186420752	186427683	14S34_Chr4_003521	186421336	186424221	Rx N-terminal domain	disease resistance protein RGA3	Putative disease resistance protein RGA4	Uncharacterized protein	AT3G14470.1	NB-ARC domain-containing disease resistance protein NB-ARC domain-containing disease resistance protein; FUNCTIONS IN: protein binding; INVOLVED IN: apoptosis, defense response; LOCATED IN: endomembrane system; EXPRESSED IN: 23 plant structures; EXPRESSED DURING: 14 growth stages; CONTAINS InterPro DOMAIN/s: Leucine-rich repeat-containing protein (InterPro:IPR015766), NB-ARC (InterPro:IPR002182),…
Chr4	14S34_Chr4_nlr12	CC-NBARC-LRR	186420752	186427683	14S34_Chr4_003522	186419511	186421334	NA	SOVF_188030	NA	Uncharacterized protein	NA	NA
Chr4	14S34_Chr4_nlr13	CC-NBARC-LRR	186414333	186417683	14S34_Chr4_003523	186413418	186418231	Rx N-terminal domain	disease resistance protein RGA4	Putative disease resistance protein RGA4	Rx_N domain-containing protein	AT3G14470.1	NB-ARC domain-containing disease resistance protein NB-ARC domain-containing disease resistance protein; FUNCTIONS IN: protein binding; INVOLVED IN: apoptosis, defense response; LOCATED IN: endomembrane system; EXPRESSED IN: 23 plant structures; EXPRESSED DURING: 14 growth stages; CONTAINS InterPro DOMAIN/s: Leucine-rich repeat-containing protein (InterPro:IPR015766), NB-ARC (InterPro:IPR002182),…
Chr4	14S34_Chr4_nlr14	NBARC-LRR	186184460	186186616	14S34_Chr4_003530	186184762	186185223	NA	disease resistance protein RGA3	NA	Uncharacterized protein	NA	NA
Chr4	14S34_Chr4_nlr15	NBARC-LRR	186072871	186075990	14S34_Chr4_003534	186072136	186081136	Rx N-terminal domain	NA	Putative disease resistance protein RGA4	Rx_N domain-containing protein	AT3G14470.1	NB-ARC domain-containing disease resistance protein NB-ARC domain-containing disease resistance protein; FUNCTIONS IN: protein binding; INVOLVED IN: apoptosis, defense response; LOCATED IN: endomembrane system; EXPRESSED IN: 23 plant structures; EXPRESSED DURING: 14 growth stages; CONTAINS InterPro DOMAIN/s: Leucine-rich repeat-containing protein (InterPro:IPR015766), NB-ARC (InterPro:IPR002182),…
Chr4	14S34_Chr4_nlr16	CC-NBARC-LRR	181766218	181773551	14S34_Chr4_003691	181772752	181774588	NB-ARC domain	NA	Disease resistance protein RGA2	CC-NBS-LRR type resistance protein	AT3G14470.1	NB-ARC domain-containing disease resistance protein NB-ARC domain-containing disease resistance protein; FUNCTIONS IN: protein binding; INVOLVED IN: apoptosis, defense response; LOCATED IN: endomembrane system; EXPRESSED IN: 23 plant structures; EXPRESSED DURING: 14 growth stages; CONTAINS InterPro DOMAIN/s: Leucine-rich repeat-containing protein (InterPro:IPR015766), NB-ARC (InterPro:IPR002182),…
Chr4	14S34_Chr4_nlr16	CC-NBARC-LRR	181766218	181773551	14S34_Chr4_003692	181765933	181768881	Leucine rich repeat	disease resistance protein RGA1	Putative disease resistance protein RGA1	CC-NBS-LRR type resistance protein	AT3G14470.1	NB-ARC domain-containing disease resistance protein NB-ARC domain-containing disease resistance protein; FUNCTIONS IN: protein binding; INVOLVED IN: apoptosis, defense response; LOCATED IN: endomembrane system; EXPRESSED IN: 23 plant structures; EXPRESSED DURING: 14 growth stages; CONTAINS InterPro DOMAIN/s: Leucine-rich repeat-containing protein (InterPro:IPR015766), NB-ARC (InterPro:IPR002182),…
Chr4	14S34_Chr4_nlr17	CC-NBARC-LRR	175383837	175386386	14S34_Chr4_003871	175381594	175387525	NB-ARC domain	disease resistance protein RGA3	Disease resistance protein RGA2	NBS-LRR type resistance protein	AT3G14470.1	NB-ARC domain-containing disease resistance protein NB-ARC domain-containing disease resistance protein; FUNCTIONS IN: protein binding; INVOLVED IN: apoptosis, defense response; LOCATED IN: endomembrane system; EXPRESSED IN: 23 plant structures; EXPRESSED DURING: 14 growth stages; CONTAINS InterPro DOMAIN/s: Leucine-rich repeat-containing protein (InterPro:IPR015766), NB-ARC (InterPro:IPR002182),…
Chr4	14S34_Chr4_nlr18	CC-NBARC-LRR	155957705	155960110	14S34_Chr4_004229	155957278	155960512	NB-ARC domain	disease resistance protein RGA3	Putative disease resistance protein RGA3	Uncharacterized protein	AT3G14470.1	NB-ARC domain-containing disease resistance protein NB-ARC domain-containing disease resistance protein; FUNCTIONS IN: protein binding; INVOLVED IN: apoptosis, defense response; LOCATED IN: endomembrane system; EXPRESSED IN: 23 plant structures; EXPRESSED DURING: 14 growth stages; CONTAINS InterPro DOMAIN/s: Leucine-rich repeat-containing protein (InterPro:IPR015766), NB-ARC (InterPro:IPR002182),…
Chr4	14S34_Chr4_nlr19	NBARC	154071011	154071952	14S34_Chr4_004266	154058703	154074684	NB-ARC domain	SOVF_170420	Disease resistance protein At4g27190	NB-ARC domain-containing protein	AT4G27190.1	NB-ARC domain-containing disease resistance protein NB-ARC domain-containing disease resistance protein; FUNCTIONS IN: nucleoside-triphosphatase activity, nucleotide binding, ATP binding; INVOLVED IN: apoptosis, defense response; LOCATED IN: cellular_component unknown; CONTAINS InterPro DOMAIN/s: ATPase, AAA+ type, core (InterPro:IPR003593), NB-ARC (InterPro:IPR002182), Disease resistance protein…
Chr4	14S34_Chr4_nlr20	CC-NBARC-LRR	5221613	5224066	14S34_Chr4_005662	5221584	5224833	Rx N-terminal domain	NA	Putative disease resistance protein RGA3	Uncharacterized protein	AT3G14470.1	NB-ARC domain-containing disease resistance protein NB-ARC domain-containing disease resistance protein; FUNCTIONS IN: protein binding; INVOLVED IN: apoptosis, defense response; LOCATED IN: endomembrane system; EXPRESSED IN: 23 plant structures; EXPRESSED DURING: 14 growth stages; CONTAINS InterPro DOMAIN/s: Leucine-rich repeat-containing protein (InterPro:IPR015766), NB-ARC (InterPro:IPR002182),…
Chr4	14S34_Chr4_nlr21	CC-NBARC-LRR	3589635	3592196	14S34_Chr4_005735	3587697	3592690	NB-ARC domain	disease resistance protein RGA4	Putative disease resistance protein RGA1	Uncharacterized protein	AT4G23180.1	cysteine-rich RLK (RECEPTOR-like protein kinase) 10 Encodes a receptor-like protein kinase. Naming convention from Chen et al 2003 (PMID 14756307) cysteine-rich RLK (RECEPTOR-like protein kinase) 10 (CRK10); FUNCTIONS IN: protein serine/threonine kinase activity, protein kinase activity, kinase activity, ATP binding; INVOLVED IN: protein amino acid phosphorylation; LOCATED IN: plasma membrane; EX…
Chr4	14S34_Chr4_nlr3	NBARC-LRR	154196256	154197656	14S34_Chr4_001617	154195618	154197944	NB-ARC domain	probable disease resistance protein At4g27220	Probable disease resistance protein At4g27220	NB-ARC domain-containing protein	AT4G27220.1	NB-ARC domain-containing disease resistance protein NB-ARC domain-containing disease resistance protein; FUNCTIONS IN: ATP binding; INVOLVED IN: defense response, apoptosis; CONTAINS InterPro DOMAIN/s: NB-ARC (InterPro:IPR002182), Leucine-rich repeat (InterPro:IPR001611), Disease resistance protein (InterPro:IPR000767); BEST Arabidopsis thaliana protein match is: NB-ARC domain-containing disease …
Chr4	14S34_Chr4_nlr4	CC-NBARC-LRR	160393010	160395909	14S34_Chr4_001770	160392801	160396096	NB-ARC domain	disease resistance protein At1g50180	Putative disease resistance protein At1g50180	Uncharacterized protein	AT1G50180.1	NB-ARC domain-containing disease resistance protein NB-ARC domain-containing disease resistance protein; FUNCTIONS IN: ATP binding; INVOLVED IN: apoptosis, defense response; LOCATED IN: cellular_component unknown; EXPRESSED IN: shoot; CONTAINS InterPro DOMAIN/s: NB-ARC (InterPro:IPR002182), Disease resistance protein (InterPro:IPR000767); BEST Arabidopsis thaliana protein match is: Disease resist…
Chr4	14S34_Chr4_nlr5	CC-NBARC-LRR	182504132	182507696	14S34_Chr4_002260	182503788	182508122	Rx N-terminal domain	SOVF_140660	Disease resistance protein RPM1	Uncharacterized protein	AT3G07040.1	NB-ARC domain-containing disease resistance protein Contains an N-terminal tripartite nucleotide binding site and a C-terminal tandem array of leucine-rich repeats. Confers resistance to Pseudomonas syringae strains that carry the avirulence genes avrB and avrRpm1. RESISTANCE TO P. SYRINGAE PV MACULICOLA 1 (RPM1); FUNCTIONS IN: protein binding, nucleotide binding; INVOLVED IN: defense response, p…
Chr4	14S34_Chr4_nlr6	NBARC	186672054	186672215	S14S34m175110	186672003	186672272	NB-ARC domain	NA	Putative disease resistance protein RGA3	Disease resistance protein	AT1G58400.1	Disease resistance protein (CC-NBS-LRR class) family Disease resistance protein (CC-NBS-LRR class) family; FUNCTIONS IN: ATP binding; INVOLVED IN: defense response, apoptosis; LOCATED IN: cellular_component unknown; CONTAINS InterPro DOMAIN/s: NB-ARC (InterPro:IPR002182), Disease resistance protein (InterPro:IPR000767); BEST Arabidopsis thaliana protein match is: Disease resistance protein (CC-NB…
Chr4	14S34_Chr4_nlr7	CC-NBARC-LRR	188326343	188329477	14S34_Chr4_002427	188325824	188327888	Rx N-terminal domain	disease resistance protein RGA1 isoform X1	Disease resistance protein RGA2	NBS-LRR type resistance protein	AT3G14470.1	NB-ARC domain-containing disease resistance protein NB-ARC domain-containing disease resistance protein; FUNCTIONS IN: protein binding; INVOLVED IN: apoptosis, defense response; LOCATED IN: endomembrane system; EXPRESSED IN: 23 plant structures; EXPRESSED DURING: 14 growth stages; CONTAINS InterPro DOMAIN/s: Leucine-rich repeat-containing protein (InterPro:IPR015766), NB-ARC (InterPro:IPR002182),…
Chr4	14S34_Chr4_nlr7	CC-NBARC-LRR	188326343	188329477	14S34_Chr4_002428	188327890	188329938	Leucine Rich Repeat	SOVF_173600	Putative disease resistance protein RGA3	Uncharacterized protein	AT3G14460.1	LRR and NB-ARC domains-containing disease resistance protein LRR and NB-ARC domains-containing disease resistance protein; FUNCTIONS IN: ATP binding; INVOLVED IN: apoptosis, defense response; CONTAINS InterPro DOMAIN/s: NB-ARC (InterPro:IPR002182), Leucine-rich repeat (InterPro:IPR001611), Disease resistance protein (InterPro:IPR000767); BEST Arabidopsis thaliana protein match is: NB-ARC domain-c…
Chr4	14S34_Chr4_nlr8	CC-NBARC-LRR	198657433	198660842	14S34_Chr4_002768	198657338	198658035	Rx N-terminal domain	disease resistance protein RGA3	Disease resistance protein RGA2	CC-NBS-LRR type resistance protein	AT3G46730.1	NB-ARC domain-containing disease resistance protein NB-ARC domain-containing disease resistance protein; FUNCTIONS IN: ATP binding; INVOLVED IN: defense response, apoptosis; LOCATED IN: endomembrane system; CONTAINS InterPro DOMAIN/s: NB-ARC (InterPro:IPR002182), Disease resistance protein (InterPro:IPR000767); BEST Arabidopsis thaliana protein match is: NB-ARC domain-containing disease resistanc…
Chr4	14S34_Chr4_nlr8	CC-NBARC-LRR	198657433	198660842	14S34_Chr4_002769	198658037	198661234	NB-ARC domain	disease resistance protein RGA3	Putative disease resistance protein RGA3	Uncharacterized protein	AT3G14470.1	NB-ARC domain-containing disease resistance protein NB-ARC domain-containing disease resistance protein; FUNCTIONS IN: protein binding; INVOLVED IN: apoptosis, defense response; LOCATED IN: endomembrane system; EXPRESSED IN: 23 plant structures; EXPRESSED DURING: 14 growth stages; CONTAINS InterPro DOMAIN/s: Leucine-rich repeat-containing protein (InterPro:IPR015766), NB-ARC (InterPro:IPR002182),…
Chr4	14S34_Chr4_nlr9	CC-NBARC-LRR	187610945	187613872	14S34_Chr4_003493	187609845	187614988	Leucine Rich Repeat	disease resistance protein RGA3	Putative disease resistance protein RGA4	Uncharacterized protein	AT3G14470.1	NB-ARC domain-containing disease resistance protein NB-ARC domain-containing disease resistance protein; FUNCTIONS IN: protein binding; INVOLVED IN: apoptosis, defense response; LOCATED IN: endomembrane system; EXPRESSED IN: 23 plant structures; EXPRESSED DURING: 14 growth stages; CONTAINS InterPro DOMAIN/s: Leucine-rich repeat-containing protein (InterPro:IPR015766), NB-ARC (InterPro:IPR002182),…
Chr5	14S34_Chr5_nlr1	CC-NBARC-LRR	5302618	5306591	14S34_Chr5_000285	5301134	5307000	NB-ARC domain	disease resistance protein RPM1like	Disease resistance protein RPM1	Putative disease resistance protein RPM1	AT3G07040.1	NB-ARC domain-containing disease resistance protein Contains an N-terminal tripartite nucleotide binding site and a C-terminal tandem array of leucine-rich repeats. Confers resistance to Pseudomonas syringae strains that carry the avirulence genes avrB and avrRpm1. RESISTANCE TO P. SYRINGAE PV MACULICOLA 1 (RPM1); FUNCTIONS IN: protein binding, nucleotide binding; INVOLVED IN: defense response, p…
Chr5	14S34_Chr5_nlr10	CC-NBARC	5576975	5579296	14S34_Chr5_003682	5564043	5581283	NB-ARC domain	disease resistance protein RPM1like	Disease resistance protein RPP13	Uncharacterized protein	AT3G46530.1	NB-ARC domain-containing disease resistance protein Confers resistance to the biotrophic oomycete, Peronospora parasitica. Encodes an NBS-LRR type R protein with a putative amino-terminal leucine zipper. Fungal protein ATR13 induces RPP13 gene expression and disease resistance. RECOGNITION OF PERONOSPORA PARASITICA 13 (RPP13); FUNCTIONS IN: ATP binding; INVOLVED IN: defense response, incompatible…
Chr5	14S34_Chr5_nlr11	CC-NBARC-LRR	5550003	5553388	14S34_Chr5_003683	5549380	5555334	Rx N-terminal domain	SOVF_111510	Disease resistance protein RPM1	Uncharacterized protein	AT3G07040.1	NB-ARC domain-containing disease resistance protein Contains an N-terminal tripartite nucleotide binding site and a C-terminal tandem array of leucine-rich repeats. Confers resistance to Pseudomonas syringae strains that carry the avirulence genes avrB and avrRpm1. RESISTANCE TO P. SYRINGAE PV MACULICOLA 1 (RPM1); FUNCTIONS IN: protein binding, nucleotide binding; INVOLVED IN: defense response, p…
Chr5	14S34_Chr5_nlr2	NBARC	5940966	5941370	14S34_Chr5_000326	5939085	5943201	NB-ARC domain	LOC110782112	NA	Uncharacterized protein	AT5G56220.1	P-loop containing nucleoside triphosphate hydrolases superfamily protein P-loop containing nucleoside triphosphate hydrolases superfamily protein; FUNCTIONS IN: nucleoside-triphosphatase activity, nucleotide binding, ATP binding; INVOLVED IN: apoptosis; LOCATED IN: chloroplast; EXPRESSED IN: 12 plant structures; EXPRESSED DURING: 7 growth stages; CONTAINS InterPro DOMAIN/s: ATPase, AAA+ type, cor…
Chr5	14S34_Chr5_nlr3	NBARC-LRR	8315060	8317966	14S34_Chr5_000442	8312322	8318569	Rx N-terminal domain	disease resistance protein RGA1	Putative disease resistance protein RGA1	Uncharacterized protein	AT3G14470.1	NB-ARC domain-containing disease resistance protein NB-ARC domain-containing disease resistance protein; FUNCTIONS IN: protein binding; INVOLVED IN: apoptosis, defense response; LOCATED IN: endomembrane system; EXPRESSED IN: 23 plant structures; EXPRESSED DURING: 14 growth stages; CONTAINS InterPro DOMAIN/s: Leucine-rich repeat-containing protein (InterPro:IPR015766), NB-ARC (InterPro:IPR002182),…
Chr5	14S34_Chr5_nlr5	CC-NBARC-LRR	17390722	17393034	14S34_Chr5_000787	17389291	17393604	Rx N-terminal domain	disease resistance RPP13like protein 4	Disease resistance RPP13-like protein 4	Uncharacterized protein	AT3G50950.1	HOPZ-ACTIVATED RESISTANCE 1 HOPZ-ACTIVATED RESISTANCE 1 (ZAR1); FUNCTIONS IN: ATP binding; INVOLVED IN: defense response, apoptosis; LOCATED IN: cellular_component unknown; EXPRESSED IN: 22 plant structures; EXPRESSED DURING: 13 growth stages; CONTAINS InterPro DOMAIN/s: NB-ARC (InterPro:IPR002182), Disease resistance protein (InterPro:IPR000767); BEST Arabidopsis thaliana protein match is: Disea…
Chr5	14S34_Chr5_nlr6	CC-NBARC-LRR	21959205	21962438	14S34_Chr5_000922	21958825	21962875	Rx N-terminal domain	disease resistance protein RGA3	Putative disease resistance protein RGA3	Uncharacterized protein	AT3G14470.1	NB-ARC domain-containing disease resistance protein NB-ARC domain-containing disease resistance protein; FUNCTIONS IN: protein binding; INVOLVED IN: apoptosis, defense response; LOCATED IN: endomembrane system; EXPRESSED IN: 23 plant structures; EXPRESSED DURING: 14 growth stages; CONTAINS InterPro DOMAIN/s: Leucine-rich repeat-containing protein (InterPro:IPR015766), NB-ARC (InterPro:IPR002182),…
Chr5	14S34_Chr5_nlr6	CC-NBARC-LRR	21959205	21962438	14S34_Chr5_003058	21956618	21960170	Phloem protein 2	lectinlike	Lectin	Uncharacterized protein	AT4G19840.1	phloem protein 2-A1 encodes a phloem lectin, similar to phloem lectin in cucumber and celery. Gene is expressed in the phloem, predominantly in the companion cells. phloem protein 2-A1 (PP2-A1); BEST Arabidopsis thaliana protein match is: phloem protein 2-A4 (TAIR:AT1G33920.1); Has 488 Blast hits to 483 proteins in 39 species: Archae - 0; Bacteria - 0; Metazoa - 0; Fungi - 0; Plants - 488; Viruse…
Chr5	14S34_Chr5_nlr7	CC-NBARC-LRR	45954473	45958164	14S34_Chr5_001354	45954202	45958750	Rx N-terminal domain	SOVF_090460	Putative disease resistance protein RGA4	Uncharacterized protein	AT3G14470.1	NB-ARC domain-containing disease resistance protein NB-ARC domain-containing disease resistance protein; FUNCTIONS IN: protein binding; INVOLVED IN: apoptosis, defense response; LOCATED IN: endomembrane system; EXPRESSED IN: 23 plant structures; EXPRESSED DURING: 14 growth stages; CONTAINS InterPro DOMAIN/s: Leucine-rich repeat-containing protein (InterPro:IPR015766), NB-ARC (InterPro:IPR002182),…
Chr5	14S34_Chr5_nlr8	NBARC-LRR	104453484	104456048	14S34_Chr5_001893	104452530	104457030	Rx N-terminal domain	NA	Disease resistance protein RGA2	CC-NBS-LRR type resistance protein	AT3G14470.1	NB-ARC domain-containing disease resistance protein NB-ARC domain-containing disease resistance protein; FUNCTIONS IN: protein binding; INVOLVED IN: apoptosis, defense response; LOCATED IN: endomembrane system; EXPRESSED IN: 23 plant structures; EXPRESSED DURING: 14 growth stages; CONTAINS InterPro DOMAIN/s: Leucine-rich repeat-containing protein (InterPro:IPR015766), NB-ARC (InterPro:IPR002182),…
Chr5	14S34_Chr5_nlr9	CC-NBARC-LRR	98883983	98887388	S14S34m216280	98883923	98884570	NA	NA	NA	NA	NA	NA
Chr5	14S34_Chr5_nlr9	CC-NBARC-LRR	98883983	98887388	S14S34m216290	98885120	98886379	Leucine rich repeat	NA	Putative disease resistance protein RGA3	NBS-LRR type resistance protein	AT3G14470.1	NB-ARC domain-containing disease resistance protein NB-ARC domain-containing disease resistance protein; FUNCTIONS IN: protein binding; INVOLVED IN: apoptosis, defense response; LOCATED IN: endomembrane system; EXPRESSED IN: 23 plant structures; EXPRESSED DURING: 14 growth stages; CONTAINS InterPro DOMAIN/s: Leucine-rich repeat-containing protein (InterPro:IPR015766), NB-ARC (InterPro:IPR002182),…
Chr6	14S34_Chr6_nlr1	CC-NBARC-LRR	2723256	2727099	14S34_Chr6_000142	2722974	2727597	NB-ARC domain	SOVF_043990	Putative disease resistance protein RGA3	Uncharacterized protein	AT3G14470.1	NB-ARC domain-containing disease resistance protein NB-ARC domain-containing disease resistance protein; FUNCTIONS IN: protein binding; INVOLVED IN: apoptosis, defense response; LOCATED IN: endomembrane system; EXPRESSED IN: 23 plant structures; EXPRESSED DURING: 14 growth stages; CONTAINS InterPro DOMAIN/s: Leucine-rich repeat-containing protein (InterPro:IPR015766), NB-ARC (InterPro:IPR002182),…
Chr6	14S34_Chr6_nlr10	CC-NBARC-LRR	868748	872020	14S34_Chr6_003807	867237	873818	Rx N-terminal domain	disease resistance protein RGA3	Disease resistance protein RGA2	Rx_N domain-containing protein	AT3G14470.1	NB-ARC domain-containing disease resistance protein NB-ARC domain-containing disease resistance protein; FUNCTIONS IN: protein binding; INVOLVED IN: apoptosis, defense response; LOCATED IN: endomembrane system; EXPRESSED IN: 23 plant structures; EXPRESSED DURING: 14 growth stages; CONTAINS InterPro DOMAIN/s: Leucine-rich repeat-containing protein (InterPro:IPR015766), NB-ARC (InterPro:IPR002182),…
Chr6	14S34_Chr6_nlr2	NBARC-LRR	20801863	20803041	S14S34m233800	20790738	20803586	Wall-associated receptor kinase C-terminal	NA	LEAF RUST 10 DISEASE-RESISTANCE LOCUS RECEPTOR-LIKE PROTEIN KINASE-like 1.2	Protein kinase domain-containing protein	AT1G18390.2	Protein kinase superfamily protein Protein kinase superfamily protein; FUNCTIONS IN: protein serine/threonine kinase activity, protein kinase activity, kinase activity, ATP binding; INVOLVED IN: protein amino acid phosphorylation; EXPRESSED IN: 22 plant structures; EXPRESSED DURING: 13 growth stages; CONTAINS InterPro DOMAIN/s: Protein kinase, ATP binding site (InterPro:IPR017441), Protein kinase…
Chr6	14S34_Chr6_nlr3	NBARC-LRR	57420712	57423435	14S34_Chr6_001414	57410320	57423912	NB-ARC domain	SOVF_043100	Disease resistance protein RGA2	NB-ARC domain-containing protein	AT3G14460.1	LRR and NB-ARC domains-containing disease resistance protein LRR and NB-ARC domains-containing disease resistance protein; FUNCTIONS IN: ATP binding; INVOLVED IN: apoptosis, defense response; CONTAINS InterPro DOMAIN/s: NB-ARC (InterPro:IPR002182), Leucine-rich repeat (InterPro:IPR001611), Disease resistance protein (InterPro:IPR000767); BEST Arabidopsis thaliana protein match is: NB-ARC domain-c…
Chr6	14S34_Chr6_nlr4	NBARC-LRR	116303801	116305118	S14S34m252390	116299920	116315526	Protein of unknown function, DUF594	NA	NA	DUF4220 domain-containing protein	AT5G45540.1	Protein of unknown function (DUF594) Protein of unknown function (DUF594); CONTAINS InterPro DOMAIN/s: Protein of unknown function DUF594 (InterPro:IPR007658); BEST Arabidopsis thaliana protein match is: Protein of unknown function (DUF594) (TAIR:AT5G45480.1); Has 1285 Blast hits to 857 proteins in 12 species: Archae - 0; Bacteria - 0; Metazoa - 0; Fungi - 0; Plants - 1285; Viruses - 0; Other Euk…
Chr6	14S34_Chr6_nlr5	CC-NBARC-LRR	116299676	116302254	S14S34m252390	116299920	116315526	Protein of unknown function, DUF594	NA	NA	DUF4220 domain-containing protein	AT5G45540.1	Protein of unknown function (DUF594) Protein of unknown function (DUF594); CONTAINS InterPro DOMAIN/s: Protein of unknown function DUF594 (InterPro:IPR007658); BEST Arabidopsis thaliana protein match is: Protein of unknown function (DUF594) (TAIR:AT5G45480.1); Has 1285 Blast hits to 857 proteins in 12 species: Archae - 0; Bacteria - 0; Metazoa - 0; Fungi - 0; Plants - 1285; Viruses - 0; Other Euk…
Chr6	14S34_Chr6_nlr6	CC-NBARC-LRR	14975335	14978455	14S34_Chr6_003143	14978175	14978631	Rx N-terminal domain	SOVF_087980 isoform A	NA	Rx_N domain-containing protein	NA	NA
Chr6	14S34_Chr6_nlr6	CC-NBARC-LRR	14975335	14978455	14S34_Chr6_003144	14977306	14978173	NB-ARC domain	NA	Putative disease resistance protein RGA3	NBS-LRR type resistance protein	AT3G14470.1	NB-ARC domain-containing disease resistance protein NB-ARC domain-containing disease resistance protein; FUNCTIONS IN: protein binding; INVOLVED IN: apoptosis, defense response; LOCATED IN: endomembrane system; EXPRESSED IN: 23 plant structures; EXPRESSED DURING: 14 growth stages; CONTAINS InterPro DOMAIN/s: Leucine-rich repeat-containing protein (InterPro:IPR015766), NB-ARC (InterPro:IPR002182),…
Chr6	14S34_Chr6_nlr6	CC-NBARC-LRR	14975335	14978455	14S34_Chr6_003145	14974796	14977198	NA	NA	Disease resistance protein RGA2	Uncharacterized protein	AT3G14470.1	NB-ARC domain-containing disease resistance protein NB-ARC domain-containing disease resistance protein; FUNCTIONS IN: protein binding; INVOLVED IN: apoptosis, defense response; LOCATED IN: endomembrane system; EXPRESSED IN: 23 plant structures; EXPRESSED DURING: 14 growth stages; CONTAINS InterPro DOMAIN/s: Leucine-rich repeat-containing protein (InterPro:IPR015766), NB-ARC (InterPro:IPR002182),…
Chr6	14S34_Chr6_nlr7	CC-NBARC-LRR	8603023	8607569	14S34_Chr6_003413	8602687	8607747	Rx N-terminal domain	disease resistance protein RGA3 isoform X1	Putative disease resistance protein RGA3	Uncharacterized protein	AT3G14470.1	NB-ARC domain-containing disease resistance protein NB-ARC domain-containing disease resistance protein; FUNCTIONS IN: protein binding; INVOLVED IN: apoptosis, defense response; LOCATED IN: endomembrane system; EXPRESSED IN: 23 plant structures; EXPRESSED DURING: 14 growth stages; CONTAINS InterPro DOMAIN/s: Leucine-rich repeat-containing protein (InterPro:IPR015766), NB-ARC (InterPro:IPR002182),…
Chr6	14S34_Chr6_nlr8	NBARC-LRR	6070134	6072761	14S34_Chr6_003516	6069767	6074146	NB-ARC domain	disease resistance protein RGA2like	Putative disease resistance protein RGA3	Rx_N domain-containing protein	AT3G14460.1	LRR and NB-ARC domains-containing disease resistance protein LRR and NB-ARC domains-containing disease resistance protein; FUNCTIONS IN: ATP binding; INVOLVED IN: apoptosis, defense response; CONTAINS InterPro DOMAIN/s: NB-ARC (InterPro:IPR002182), Leucine-rich repeat (InterPro:IPR001611), Disease resistance protein (InterPro:IPR000767); BEST Arabidopsis thaliana protein match is: NB-ARC domain-c…
Chr6	14S34_Chr6_nlr9	CC-NBARC-LRR	2735033	2739066	14S34_Chr6_003695	2729458	2739131	Rx N-terminal domain	SOVF_044000	Disease resistance protein RGA2	Uncharacterized protein	AT3G14470.1	NB-ARC domain-containing disease resistance protein NB-ARC domain-containing disease resistance protein; FUNCTIONS IN: protein binding; INVOLVED IN: apoptosis, defense response; LOCATED IN: endomembrane system; EXPRESSED IN: 23 plant structures; EXPRESSED DURING: 14 growth stages; CONTAINS InterPro DOMAIN/s: Leucine-rich repeat-containing protein (InterPro:IPR015766), NB-ARC (InterPro:IPR002182),…
Chr1	14S42_Chr1_nlr1	CC-NBARC-LRR	635911	639282	14S42_Chr1_000040	634190	640880	NB-ARC domain	disease resistance protein RGA2like	Disease resistance protein RGA2	Uncharacterized protein	AT3G14470.1	NB-ARC domain-containing disease resistance protein NB-ARC domain-containing disease resistance protein; FUNCTIONS IN: protein binding; INVOLVED IN: apoptosis, defense response; LOCATED IN: endomembrane system; EXPRESSED IN: 23 plant structures; EXPRESSED DURING: 14 growth stages; CONTAINS InterPro DOMAIN/s: Leucine-rich repeat-containing protein (InterPro:IPR015766), NB-ARC (InterPro:IPR002182),…
Chr1	14S42_Chr1_nlr10	CC-NBARC-LRR	9132657	9135491	14S42_Chr1_000493	9131630	9136816	Rx N-terminal domain	disease resistance protein RGA1	Putative disease resistance protein RGA3	Uncharacterized protein	AT3G14470.1	NB-ARC domain-containing disease resistance protein NB-ARC domain-containing disease resistance protein; FUNCTIONS IN: protein binding; INVOLVED IN: apoptosis, defense response; LOCATED IN: endomembrane system; EXPRESSED IN: 23 plant structures; EXPRESSED DURING: 14 growth stages; CONTAINS InterPro DOMAIN/s: Leucine-rich repeat-containing protein (InterPro:IPR015766), NB-ARC (InterPro:IPR002182),…
Chr1	14S42_Chr1_nlr11	CC-NBARC-LRR	15941952	15944345	14S42_Chr1_000764	15939314	15947023	NB-ARC domain	disease resistance protein RGA4	Putative disease resistance protein RGA4	NB-ARC domain-containing protein	AT3G14470.1	NB-ARC domain-containing disease resistance protein NB-ARC domain-containing disease resistance protein; FUNCTIONS IN: protein binding; INVOLVED IN: apoptosis, defense response; LOCATED IN: endomembrane system; EXPRESSED IN: 23 plant structures; EXPRESSED DURING: 14 growth stages; CONTAINS InterPro DOMAIN/s: Leucine-rich repeat-containing protein (InterPro:IPR015766), NB-ARC (InterPro:IPR002182),…
Chr1	14S42_Chr1_nlr12	CC-NBARC-LRR	15971548	15973959	14S42_Chr1_000768	15968179	15974580	NB-ARC domain	disease resistance RPP13like protein 1 isoform X2	Putative disease resistance RPP13-like protein 1	Uncharacterized protein	AT3G14470.1	NB-ARC domain-containing disease resistance protein NB-ARC domain-containing disease resistance protein; FUNCTIONS IN: protein binding; INVOLVED IN: apoptosis, defense response; LOCATED IN: endomembrane system; EXPRESSED IN: 23 plant structures; EXPRESSED DURING: 14 growth stages; CONTAINS InterPro DOMAIN/s: Leucine-rich repeat-containing protein (InterPro:IPR015766), NB-ARC (InterPro:IPR002182),…
Chr1	14S42_Chr1_nlr13	CC-NBARC-LRR	17840502	17843327	14S42_Chr1_000806	17838418	17844746	NB-ARC domain	disease resistance protein At4g27190like isoform X2	Disease resistance protein At4g27190	NB-ARC domain-containing protein	AT4G27190.1	NB-ARC domain-containing disease resistance protein NB-ARC domain-containing disease resistance protein; FUNCTIONS IN: nucleoside-triphosphatase activity, nucleotide binding, ATP binding; INVOLVED IN: apoptosis, defense response; LOCATED IN: cellular_component unknown; CONTAINS InterPro DOMAIN/s: ATPase, AAA+ type, core (InterPro:IPR003593), NB-ARC (InterPro:IPR002182), Disease resistance protein…
Chr1	14S42_Chr1_nlr14	CC-NBARC-LRR	23399363	23402464	14S42_Chr1_000936	23398247	23403460	Rx N-terminal domain	disease resistance protein RGA3	Putative disease resistance protein RGA3	CC-NBS-LRR type resistance protein	AT3G14470.1	NB-ARC domain-containing disease resistance protein NB-ARC domain-containing disease resistance protein; FUNCTIONS IN: protein binding; INVOLVED IN: apoptosis, defense response; LOCATED IN: endomembrane system; EXPRESSED IN: 23 plant structures; EXPRESSED DURING: 14 growth stages; CONTAINS InterPro DOMAIN/s: Leucine-rich repeat-containing protein (InterPro:IPR015766), NB-ARC (InterPro:IPR002182),…
Chr1	14S42_Chr1_nlr16	CC-NBARC-LRR	145836483	145838708	14S42_Chr1_002051	145836238	145840245	Rx N-terminal domain	disease resistance protein RGA4	Putative disease resistance protein RGA3	Uncharacterized protein	AT3G14470.1	NB-ARC domain-containing disease resistance protein NB-ARC domain-containing disease resistance protein; FUNCTIONS IN: protein binding; INVOLVED IN: apoptosis, defense response; LOCATED IN: endomembrane system; EXPRESSED IN: 23 plant structures; EXPRESSED DURING: 14 growth stages; CONTAINS InterPro DOMAIN/s: Leucine-rich repeat-containing protein (InterPro:IPR015766), NB-ARC (InterPro:IPR002182),…
Chr1	14S42_Chr1_nlr17	NBARC-LRR	145914310	145915569	14S42_Chr1_002053	145914203	145914639	NB-ARC domain	SOVF_201720	Putative disease resistance protein RGA1	Uncharacterized protein	NA	NA
Chr1	14S42_Chr1_nlr17	NBARC-LRR	145914310	145915569	14S42_Chr1_002054	145914769	145915630	NA	disease resistance protein RGA4	Putative disease resistance protein RGA1	Uncharacterized protein	AT1G69550.1	disease resistance protein (TIR-NBS-LRR class) disease resistance protein (TIR-NBS-LRR class); FUNCTIONS IN: transmembrane receptor activity, nucleoside-triphosphatase activity, nucleotide binding, ATP binding; INVOLVED IN: signal transduction, defense response, apoptosis, innate immune response; LOCATED IN: intrinsic to membrane, endomembrane system; EXPRESSED IN: 21 plant structures; EXPRESSED …
Chr1	14S42_Chr1_nlr18	CC-NBARC-LRR	145987268	145989267	S14S42Xm037150	145987169	145987929	Rx N-terminal domain	NA	Disease resistance protein RGA2	Uncharacterized protein	AT3G50950.1	HOPZ-ACTIVATED RESISTANCE 1 HOPZ-ACTIVATED RESISTANCE 1 (ZAR1); FUNCTIONS IN: ATP binding; INVOLVED IN: defense response, apoptosis; LOCATED IN: cellular_component unknown; EXPRESSED IN: 22 plant structures; EXPRESSED DURING: 13 growth stages; CONTAINS InterPro DOMAIN/s: NB-ARC (InterPro:IPR002182), Disease resistance protein (InterPro:IPR000767); BEST Arabidopsis thaliana protein match is: Disea…
Chr1	14S42_Chr1_nlr18	CC-NBARC-LRR	145987268	145989267	S14S42Xm037160	145988476	145989333	Leucine Rich Repeat	disease resistance protein RGA4	Putative disease resistance protein RGA1	Uncharacterized protein	AT1G69550.1	disease resistance protein (TIR-NBS-LRR class) disease resistance protein (TIR-NBS-LRR class); FUNCTIONS IN: transmembrane receptor activity, nucleoside-triphosphatase activity, nucleotide binding, ATP binding; INVOLVED IN: signal transduction, defense response, apoptosis, innate immune response; LOCATED IN: intrinsic to membrane, endomembrane system; EXPRESSED IN: 21 plant structures; EXPRESSED …
Chr1	14S42_Chr1_nlr19	NBARC-LRR	156431618	156432946	14S42_Chr1_002248	156428765	156436986	NB-ARC domain	disease resistance protein RGA3	Putative disease resistance protein RGA3	Uncharacterized protein	AT3G14460.1	LRR and NB-ARC domains-containing disease resistance protein LRR and NB-ARC domains-containing disease resistance protein; FUNCTIONS IN: ATP binding; INVOLVED IN: apoptosis, defense response; CONTAINS InterPro DOMAIN/s: NB-ARC (InterPro:IPR002182), Leucine-rich repeat (InterPro:IPR001611), Disease resistance protein (InterPro:IPR000767); BEST Arabidopsis thaliana protein match is: NB-ARC domain-c…
Chr1	14S42_Chr1_nlr2	CC-NBARC-LRR	1173661	1176777	14S42_Chr1_000075	1173128	1178407	NB-ARC domain	disease resistance protein RGA2like	Putative disease resistance protein RGA4	Uncharacterized protein	AT3G14470.1	NB-ARC domain-containing disease resistance protein NB-ARC domain-containing disease resistance protein; FUNCTIONS IN: protein binding; INVOLVED IN: apoptosis, defense response; LOCATED IN: endomembrane system; EXPRESSED IN: 23 plant structures; EXPRESSED DURING: 14 growth stages; CONTAINS InterPro DOMAIN/s: Leucine-rich repeat-containing protein (InterPro:IPR015766), NB-ARC (InterPro:IPR002182),…
Chr1	14S42_Chr1_nlr20	CC-NBARC-LRR	69293700	69297280	14S42_Chr1_003182	69292816	69298248	NB-ARC domain	probable disease resistance RPP8like protein 2	Probable disease resistance RPP8-like protein 2	Uncharacterized protein	AT5G43470.2	Disease resistance protein (CC-NBS-LRR class) family Confers resistance to Peronospora parasitica. In arabidopsis ecotype Dijon-17, HRT-mediated signaling is dependent on light for the induction of hypersensitive response and resistance to turnip crinkle virus. RECOGNITION OF PERONOSPORA PARASITICA 8 (RPP8); FUNCTIONS IN: nucleotide binding; INVOLVED IN: defense response to virus, response to lig…
Chr1	14S42_Chr1_nlr21	CC-NBARC-LRR	69285237	69290634	14S42_Chr1_003183	69286924	69290986	NB-ARC domain	disease resistance protein RGA3	Disease resistance protein RGA2	NB-ARC domain-containing protein	AT3G14460.1	LRR and NB-ARC domains-containing disease resistance protein LRR and NB-ARC domains-containing disease resistance protein; FUNCTIONS IN: ATP binding; INVOLVED IN: apoptosis, defense response; CONTAINS InterPro DOMAIN/s: NB-ARC (InterPro:IPR002182), Leucine-rich repeat (InterPro:IPR001611), Disease resistance protein (InterPro:IPR000767); BEST Arabidopsis thaliana protein match is: NB-ARC domain-c…
Chr1	14S42_Chr1_nlr22	NBARC-LRR	69126000	69128447	14S42_Chr1_003187	69125733	69129189	NB-ARC domain	disease resistance protein RPP8like	Putative disease resistance protein At1g50180	Uncharacterized protein	AT1G50180.1	NB-ARC domain-containing disease resistance protein NB-ARC domain-containing disease resistance protein; FUNCTIONS IN: ATP binding; INVOLVED IN: apoptosis, defense response; LOCATED IN: cellular_component unknown; EXPRESSED IN: shoot; CONTAINS InterPro DOMAIN/s: NB-ARC (InterPro:IPR002182), Disease resistance protein (InterPro:IPR000767); BEST Arabidopsis thaliana protein match is: Disease resist…
Chr1	14S42_Chr1_nlr23	CC-NBARC-LRR	69107628	69110804	14S42_Chr1_003188	69107248	69111084	NB-ARC domain	disease resistance protein RGA3	Putative disease resistance protein RGA1	NB-ARC domain-containing protein	AT3G14460.1	LRR and NB-ARC domains-containing disease resistance protein LRR and NB-ARC domains-containing disease resistance protein; FUNCTIONS IN: ATP binding; INVOLVED IN: apoptosis, defense response; CONTAINS InterPro DOMAIN/s: NB-ARC (InterPro:IPR002182), Leucine-rich repeat (InterPro:IPR001611), Disease resistance protein (InterPro:IPR000767); BEST Arabidopsis thaliana protein match is: NB-ARC domain-c…
Chr1	14S42_Chr1_nlr24	CC-NBARC-LRR	32960333	32964195	14S42_Chr1_003555	32960709	32966124	Rx N-terminal domain	LOC110778944	Putative disease resistance protein RGA3	Uncharacterized protein	AT3G14470.1	NB-ARC domain-containing disease resistance protein NB-ARC domain-containing disease resistance protein; FUNCTIONS IN: protein binding; INVOLVED IN: apoptosis, defense response; LOCATED IN: endomembrane system; EXPRESSED IN: 23 plant structures; EXPRESSED DURING: 14 growth stages; CONTAINS InterPro DOMAIN/s: Leucine-rich repeat-containing protein (InterPro:IPR015766), NB-ARC (InterPro:IPR002182),…
Chr1	14S42_Chr1_nlr24	CC-NBARC-LRR	32960333	32964195	14S42_Chr1_003556	32955102	32960707	NB-ARC domain	disease resistance protein RGA1	Putative disease resistance protein RGA1	Uncharacterized protein	AT3G14470.1	NB-ARC domain-containing disease resistance protein NB-ARC domain-containing disease resistance protein; FUNCTIONS IN: protein binding; INVOLVED IN: apoptosis, defense response; LOCATED IN: endomembrane system; EXPRESSED IN: 23 plant structures; EXPRESSED DURING: 14 growth stages; CONTAINS InterPro DOMAIN/s: Leucine-rich repeat-containing protein (InterPro:IPR015766), NB-ARC (InterPro:IPR002182),…
Chr1	14S42_Chr1_nlr25	CC-NBARC-LRR	32956264	32958823	14S42_Chr1_003556	32955102	32960707	NB-ARC domain	disease resistance protein RGA1	Putative disease resistance protein RGA1	Uncharacterized protein	AT3G14470.1	NB-ARC domain-containing disease resistance protein NB-ARC domain-containing disease resistance protein; FUNCTIONS IN: protein binding; INVOLVED IN: apoptosis, defense response; LOCATED IN: endomembrane system; EXPRESSED IN: 23 plant structures; EXPRESSED DURING: 14 growth stages; CONTAINS InterPro DOMAIN/s: Leucine-rich repeat-containing protein (InterPro:IPR015766), NB-ARC (InterPro:IPR002182),…
Chr1	14S42_Chr1_nlr26	CC-NBARC-LRR	32952126	32954501	14S42_Chr1_003557	32950997	32955100	Rx N-terminal domain	LOC110778944	Putative disease resistance protein RGA3	Uncharacterized protein	AT3G14470.1	NB-ARC domain-containing disease resistance protein NB-ARC domain-containing disease resistance protein; FUNCTIONS IN: protein binding; INVOLVED IN: apoptosis, defense response; LOCATED IN: endomembrane system; EXPRESSED IN: 23 plant structures; EXPRESSED DURING: 14 growth stages; CONTAINS InterPro DOMAIN/s: Leucine-rich repeat-containing protein (InterPro:IPR015766), NB-ARC (InterPro:IPR002182),…
Chr1	14S42_Chr1_nlr27	CC-NBARC-LRR	32716853	32719093	S14S42Xm017420	32716787	32717284	NA	NA	Probable disease resistance protein RPP1	Uncharacterized protein	AT3G44630.1	Disease resistance protein (TIR-NBS-LRR class) family Disease resistance protein (TIR-NBS-LRR class) family; FUNCTIONS IN: transmembrane receptor activity, nucleoside-triphosphatase activity, nucleotide binding, ATP binding; INVOLVED IN: defense response; LOCATED IN: intrinsic to membrane; EXPRESSED IN: 22 plant structures; EXPRESSED DURING: 13 growth stages; CONTAINS InterPro DOMAIN/s: ATPase, A…
Chr1	14S42_Chr1_nlr27	CC-NBARC-LRR	32716853	32719093	S14S42Xm017430	32717598	32719066	NB-ARC domain	NA	Putative disease resistance protein RGA3	Uncharacterized protein	AT3G46730.1	NB-ARC domain-containing disease resistance protein NB-ARC domain-containing disease resistance protein; FUNCTIONS IN: ATP binding; INVOLVED IN: defense response, apoptosis; LOCATED IN: endomembrane system; CONTAINS InterPro DOMAIN/s: NB-ARC (InterPro:IPR002182), Disease resistance protein (InterPro:IPR000767); BEST Arabidopsis thaliana protein match is: NB-ARC domain-containing disease resistanc…
Chr1	14S42_Chr1_nlr28	NBARC-LRR	17858527	17860986	14S42_Chr1_003874	17858167	17861532	NB-ARC domain	SOVF_096280	Disease resistance protein RPS2	Protein kinase domain-containing protein	AT4G26090.1	NB-ARC domain-containing disease resistance protein Encodes a plasma membrane protein with leucine-rich repeat, leucine zipper, and P loop domains that confers resistance to Pseudomonas syringae infection by interacting with the avirulence gene avrRpt2. RPS2 protein interacts directly with plasma membrane associated protein RIN4 and this interaction is disrupted by avrRpt2. RESISTANT TO P. SYRING…
Chr1	14S42_Chr1_nlr29	CC-NBARC-LRR	8063498	8067139	14S42_Chr1_004191	8062839	8067228	Rx N-terminal domain	SOVF_044190	Putative disease resistance protein At1g59780	Uncharacterized protein	AT1G59780.1	NB-ARC domain-containing disease resistance protein NB-ARC domain-containing disease resistance protein; FUNCTIONS IN: ATP binding; INVOLVED IN: defense response, apoptosis; LOCATED IN: cellular_component unknown; EXPRESSED IN: hypocotyl, root, flower, synergid; EXPRESSED DURING: 4 anthesis; CONTAINS InterPro DOMAIN/s: NB-ARC (InterPro:IPR002182), Disease resistance protein (InterPro:IPR000767); …
Chr1	14S42_Chr1_nlr3	CC-NBARC-LRR	3262233	3265067	14S42_Chr1_000200	3261127	3266637	NB-ARC domain	disease resistance protein RGA1	Putative disease resistance protein RGA3	Rx_N domain-containing protein	AT3G14470.1	NB-ARC domain-containing disease resistance protein NB-ARC domain-containing disease resistance protein; FUNCTIONS IN: protein binding; INVOLVED IN: apoptosis, defense response; LOCATED IN: endomembrane system; EXPRESSED IN: 23 plant structures; EXPRESSED DURING: 14 growth stages; CONTAINS InterPro DOMAIN/s: Leucine-rich repeat-containing protein (InterPro:IPR015766), NB-ARC (InterPro:IPR002182),…
Chr1	14S42_Chr1_nlr30	CC-NBARC-LRR	8049454	8052209	14S42_Chr1_004193	8047527	8053953	Rx N-terminal domain	disease resistance protein At1g50180 isoform X1	Probable disease resistance protein At1g58390	Uncharacterized protein	AT1G58390.1	Disease resistance protein (CC-NBS-LRR class) family Disease resistance protein (CC-NBS-LRR class) family; FUNCTIONS IN: ATP binding; INVOLVED IN: defense response, apoptosis; LOCATED IN: cellular_component unknown; EXPRESSED IN: 8 plant structures; EXPRESSED DURING: 4 anthesis, F mature embryo stage, petal differentiation and expansion stage, LP.08 eight leaves visible, D bilateral stage; CONTAI…
Chr1	14S42_Chr1_nlr31	CC-NBARC-LRR	7899693	7905006	14S42_Chr1_004196	7899235	7905778	NB-ARC domain	disease resistance RPP8like protein 3	Disease resistance RPP8-like protein 3	Uncharacterized protein	AT5G35450.1	Disease resistance protein (CC-NBS-LRR class) family Disease resistance protein (CC-NBS-LRR class) family; FUNCTIONS IN: ATP binding; INVOLVED IN: defense response, apoptosis; LOCATED IN: plasma membrane; EXPRESSED IN: 21 plant structures; EXPRESSED DURING: 10 growth stages; CONTAINS InterPro DOMAIN/s: NB-ARC (InterPro:IPR002182), Disease resistance protein (InterPro:IPR000767); BEST Arabidopsis …
Chr1	14S42_Chr1_nlr32	NBARC-LRR	6926183	6927986	14S42_Chr1_004263	6925795	6929145	NB-ARC domain	disease resistance protein RPM1like	Disease resistance protein RPM1	Uncharacterized protein	AT3G07040.1	NB-ARC domain-containing disease resistance protein Contains an N-terminal tripartite nucleotide binding site and a C-terminal tandem array of leucine-rich repeats. Confers resistance to Pseudomonas syringae strains that carry the avirulence genes avrB and avrRpm1. RESISTANCE TO P. SYRINGAE PV MACULICOLA 1 (RPM1); FUNCTIONS IN: protein binding, nucleotide binding; INVOLVED IN: defense response, p…
Chr1	14S42_Chr1_nlr33	NBARC-LRR	6329896	6332415	14S42_Chr1_004298	6329605	6333553	NB-ARC domain	disease resistance protein RGA2like	Disease resistance protein RGA2	NB-ARC domain-containing protein	AT3G14470.1	NB-ARC domain-containing disease resistance protein NB-ARC domain-containing disease resistance protein; FUNCTIONS IN: protein binding; INVOLVED IN: apoptosis, defense response; LOCATED IN: endomembrane system; EXPRESSED IN: 23 plant structures; EXPRESSED DURING: 14 growth stages; CONTAINS InterPro DOMAIN/s: Leucine-rich repeat-containing protein (InterPro:IPR015766), NB-ARC (InterPro:IPR002182),…
Chr1	14S42_Chr1_nlr34	CC-NBARC-LRR	6323352	6326633	14S42_Chr1_004299	6323179	6326824	NB-ARC domain	disease resistance protein RGA1	Putative disease resistance protein RGA1	Uncharacterized protein	AT3G14470.1	NB-ARC domain-containing disease resistance protein NB-ARC domain-containing disease resistance protein; FUNCTIONS IN: protein binding; INVOLVED IN: apoptosis, defense response; LOCATED IN: endomembrane system; EXPRESSED IN: 23 plant structures; EXPRESSED DURING: 14 growth stages; CONTAINS InterPro DOMAIN/s: Leucine-rich repeat-containing protein (InterPro:IPR015766), NB-ARC (InterPro:IPR002182),…
Chr1	14S42_Chr1_nlr35	CC-NBARC-LRR	6318533	6321496	14S42_Chr1_004300	6317743	6321750	NB-ARC domain	disease resistance protein RGA2like	Putative disease resistance protein RGA4	NB-ARC domain-containing protein	AT3G14470.1	NB-ARC domain-containing disease resistance protein NB-ARC domain-containing disease resistance protein; FUNCTIONS IN: protein binding; INVOLVED IN: apoptosis, defense response; LOCATED IN: endomembrane system; EXPRESSED IN: 23 plant structures; EXPRESSED DURING: 14 growth stages; CONTAINS InterPro DOMAIN/s: Leucine-rich repeat-containing protein (InterPro:IPR015766), NB-ARC (InterPro:IPR002182),…
Chr1	14S42_Chr1_nlr36	CC-NBARC-LRR	6304046	6307366	14S42_Chr1_004301	6303821	6307653	NB-ARC domain	disease resistance protein RGA1	Putative disease resistance protein RGA4	NB-ARC domain-containing protein	AT3G14470.1	NB-ARC domain-containing disease resistance protein NB-ARC domain-containing disease resistance protein; FUNCTIONS IN: protein binding; INVOLVED IN: apoptosis, defense response; LOCATED IN: endomembrane system; EXPRESSED IN: 23 plant structures; EXPRESSED DURING: 14 growth stages; CONTAINS InterPro DOMAIN/s: Leucine-rich repeat-containing protein (InterPro:IPR015766), NB-ARC (InterPro:IPR002182),…
Chr1	14S42_Chr1_nlr37	CC-NBARC-LRR	3239241	3242075	14S42_Chr1_004474	3235875	3243352	NB-ARC domain	disease resistance protein RGA3	Putative disease resistance protein RGA3	Rx_N domain-containing protein	AT3G14470.1	NB-ARC domain-containing disease resistance protein NB-ARC domain-containing disease resistance protein; FUNCTIONS IN: protein binding; INVOLVED IN: apoptosis, defense response; LOCATED IN: endomembrane system; EXPRESSED IN: 23 plant structures; EXPRESSED DURING: 14 growth stages; CONTAINS InterPro DOMAIN/s: Leucine-rich repeat-containing protein (InterPro:IPR015766), NB-ARC (InterPro:IPR002182),…
Chr1	14S42_Chr1_nlr38	CC-NBARC-LRR	3221185	3224013	14S42_Chr1_004477	3219649	3224997	NB-ARC domain	disease resistance protein RGA1	Disease resistance protein RGA2	Rx_N domain-containing protein	AT3G14470.1	NB-ARC domain-containing disease resistance protein NB-ARC domain-containing disease resistance protein; FUNCTIONS IN: protein binding; INVOLVED IN: apoptosis, defense response; LOCATED IN: endomembrane system; EXPRESSED IN: 23 plant structures; EXPRESSED DURING: 14 growth stages; CONTAINS InterPro DOMAIN/s: Leucine-rich repeat-containing protein (InterPro:IPR015766), NB-ARC (InterPro:IPR002182),…
Chr1	14S42_Chr1_nlr39	CC-NBARC-LRR	1014190	1017156	14S42_Chr1_004590	1011588	1018346	NB-ARC domain	disease resistance protein RGA2like	Putative disease resistance protein RGA3	NBS-LRR type resistance protein	AT3G14470.1	NB-ARC domain-containing disease resistance protein NB-ARC domain-containing disease resistance protein; FUNCTIONS IN: protein binding; INVOLVED IN: apoptosis, defense response; LOCATED IN: endomembrane system; EXPRESSED IN: 23 plant structures; EXPRESSED DURING: 14 growth stages; CONTAINS InterPro DOMAIN/s: Leucine-rich repeat-containing protein (InterPro:IPR015766), NB-ARC (InterPro:IPR002182),…
Chr1	14S42_Chr1_nlr4	NBARC-LRR	6158223	6162434	14S42_Chr1_000322	6157366	6160962	NB-ARC domain	disease resistance protein RGA1	Disease resistance protein RGA2	NB-ARC domain-containing protein	AT3G14470.1	NB-ARC domain-containing disease resistance protein NB-ARC domain-containing disease resistance protein; FUNCTIONS IN: protein binding; INVOLVED IN: apoptosis, defense response; LOCATED IN: endomembrane system; EXPRESSED IN: 23 plant structures; EXPRESSED DURING: 14 growth stages; CONTAINS InterPro DOMAIN/s: Leucine-rich repeat-containing protein (InterPro:IPR015766), NB-ARC (InterPro:IPR002182),…
Chr1	14S42_Chr1_nlr40	CC-NBARC-LRR	1006336	1009290	14S42_Chr1_004591	1005031	1009523	NB-ARC domain	disease resistance protein RGA2like	Putative disease resistance protein RGA4	NBS-LRR type resistance protein	AT3G14470.1	NB-ARC domain-containing disease resistance protein NB-ARC domain-containing disease resistance protein; FUNCTIONS IN: protein binding; INVOLVED IN: apoptosis, defense response; LOCATED IN: endomembrane system; EXPRESSED IN: 23 plant structures; EXPRESSED DURING: 14 growth stages; CONTAINS InterPro DOMAIN/s: Leucine-rich repeat-containing protein (InterPro:IPR015766), NB-ARC (InterPro:IPR002182),…
Chr1	14S42_Chr1_nlr41	CC-NBARC-LRR	926643	929705	14S42_Chr1_004596	926335	930189	Rx N-terminal domain	NA	Putative disease resistance protein RGA4	Uncharacterized protein	AT3G14470.1	NB-ARC domain-containing disease resistance protein NB-ARC domain-containing disease resistance protein; FUNCTIONS IN: protein binding; INVOLVED IN: apoptosis, defense response; LOCATED IN: endomembrane system; EXPRESSED IN: 23 plant structures; EXPRESSED DURING: 14 growth stages; CONTAINS InterPro DOMAIN/s: Leucine-rich repeat-containing protein (InterPro:IPR015766), NB-ARC (InterPro:IPR002182),…
Chr1	14S42_Chr1_nlr42	CC-NBARC	654176	655669	14S42_Chr1_004615	649880	657432	NB-ARC domain	NA	Putative disease resistance protein RGA1	Rx_N domain-containing protein	AT3G14470.1	NB-ARC domain-containing disease resistance protein NB-ARC domain-containing disease resistance protein; FUNCTIONS IN: protein binding; INVOLVED IN: apoptosis, defense response; LOCATED IN: endomembrane system; EXPRESSED IN: 23 plant structures; EXPRESSED DURING: 14 growth stages; CONTAINS InterPro DOMAIN/s: Leucine-rich repeat-containing protein (InterPro:IPR015766), NB-ARC (InterPro:IPR002182),…
Chr1	14S42_Chr1_nlr5	NBARC-LRR	6178302	6179540	14S42_Chr1_000323	6177570	6179926	NB-ARC domain	disease resistance protein RGA4	Putative disease resistance protein RGA4	NB-ARC domain-containing protein	AT3G14470.1	NB-ARC domain-containing disease resistance protein NB-ARC domain-containing disease resistance protein; FUNCTIONS IN: protein binding; INVOLVED IN: apoptosis, defense response; LOCATED IN: endomembrane system; EXPRESSED IN: 23 plant structures; EXPRESSED DURING: 14 growth stages; CONTAINS InterPro DOMAIN/s: Leucine-rich repeat-containing protein (InterPro:IPR015766), NB-ARC (InterPro:IPR002182),…
Chr1	14S42_Chr1_nlr6	CC-NBARC	6186236	6187744	14S42_Chr1_000325	6186004	6189093	Rx N-terminal domain	SOVF_058890	Disease resistance protein RGA2	NB-ARC domain-containing protein	AT3G14460.1	LRR and NB-ARC domains-containing disease resistance protein LRR and NB-ARC domains-containing disease resistance protein; FUNCTIONS IN: ATP binding; INVOLVED IN: apoptosis, defense response; CONTAINS InterPro DOMAIN/s: NB-ARC (InterPro:IPR002182), Leucine-rich repeat (InterPro:IPR001611), Disease resistance protein (InterPro:IPR000767); BEST Arabidopsis thaliana protein match is: NB-ARC domain-c…
Chr1	14S42_Chr1_nlr7	CC-NBARC-LRR	6627870	6630554	14S42_Chr1_000345	6627569	6631002	NB-ARC domain	disease resistance protein RGA4	Putative disease resistance protein RGA4	Uncharacterized protein	AT3G14470.1	NB-ARC domain-containing disease resistance protein NB-ARC domain-containing disease resistance protein; FUNCTIONS IN: protein binding; INVOLVED IN: apoptosis, defense response; LOCATED IN: endomembrane system; EXPRESSED IN: 23 plant structures; EXPRESSED DURING: 14 growth stages; CONTAINS InterPro DOMAIN/s: Leucine-rich repeat-containing protein (InterPro:IPR015766), NB-ARC (InterPro:IPR002182),…
Chr1	14S42_Chr1_nlr8	CC-NBARC-LRR	6916797	6919716	14S42_Chr1_000368	6915576	6921531	NB-ARC domain	disease resistance protein RPM1like	Disease resistance protein RPM1	Uncharacterized protein	AT3G07040.1	NB-ARC domain-containing disease resistance protein Contains an N-terminal tripartite nucleotide binding site and a C-terminal tandem array of leucine-rich repeats. Confers resistance to Pseudomonas syringae strains that carry the avirulence genes avrB and avrRpm1. RESISTANCE TO P. SYRINGAE PV MACULICOLA 1 (RPM1); FUNCTIONS IN: protein binding, nucleotide binding; INVOLVED IN: defense response, p…
Chr1	14S42_Chr1_nlr9	CC-NBARC-LRR	7668658	7671895	14S42_Chr1_000402	7668615	7673257	Phloem protein 2	probable disease resistance RPP8like protein 4	Disease resistance RPP8-like protein 3	Uncharacterized protein	AT5G35450.1	Disease resistance protein (CC-NBS-LRR class) family Disease resistance protein (CC-NBS-LRR class) family; FUNCTIONS IN: ATP binding; INVOLVED IN: defense response, apoptosis; LOCATED IN: plasma membrane; EXPRESSED IN: 21 plant structures; EXPRESSED DURING: 10 growth stages; CONTAINS InterPro DOMAIN/s: NB-ARC (InterPro:IPR002182), Disease resistance protein (InterPro:IPR000767); BEST Arabidopsis …
Chr2	14S42_Chr2_nlr1	CC-NBARC-LRR	3009008	3012364	14S42_Chr2_000183	3008868	3012663	Rx N-terminal domain	disease resistance protein RGA1	Putative disease resistance protein RGA3	Uncharacterized protein	AT3G14470.1	NB-ARC domain-containing disease resistance protein NB-ARC domain-containing disease resistance protein; FUNCTIONS IN: protein binding; INVOLVED IN: apoptosis, defense response; LOCATED IN: endomembrane system; EXPRESSED IN: 23 plant structures; EXPRESSED DURING: 14 growth stages; CONTAINS InterPro DOMAIN/s: Leucine-rich repeat-containing protein (InterPro:IPR015766), NB-ARC (InterPro:IPR002182),…
Chr2	14S42_Chr2_nlr10	CC-NBARC-LRR	3110690	3113957	14S42_Chr2_004546	3110280	3114004	Rx N-terminal domain	disease resistance protein RGA4	Putative disease resistance protein RGA3	Uncharacterized protein	AT3G14470.1	NB-ARC domain-containing disease resistance protein NB-ARC domain-containing disease resistance protein; FUNCTIONS IN: protein binding; INVOLVED IN: apoptosis, defense response; LOCATED IN: endomembrane system; EXPRESSED IN: 23 plant structures; EXPRESSED DURING: 14 growth stages; CONTAINS InterPro DOMAIN/s: Leucine-rich repeat-containing protein (InterPro:IPR015766), NB-ARC (InterPro:IPR002182),…
Chr2	14S42_Chr2_nlr11	CC-NBARC-LRR	3085875	3088631	14S42_Chr2_004549	3084805	3089411	Rx N-terminal domain	disease resistance protein RGA3 isoform X1	Putative disease resistance protein RGA3	Uncharacterized protein	AT3G14470.1	NB-ARC domain-containing disease resistance protein NB-ARC domain-containing disease resistance protein; FUNCTIONS IN: protein binding; INVOLVED IN: apoptosis, defense response; LOCATED IN: endomembrane system; EXPRESSED IN: 23 plant structures; EXPRESSED DURING: 14 growth stages; CONTAINS InterPro DOMAIN/s: Leucine-rich repeat-containing protein (InterPro:IPR015766), NB-ARC (InterPro:IPR002182),…
Chr2	14S42_Chr2_nlr12	CC-NBARC-LRR	3076789	3081814	14S42_Chr2_004550	3079222	3084803	NB-ARC domain	disease resistance protein RGA3	Putative disease resistance protein RGA3	Uncharacterized protein	AT3G14470.1	NB-ARC domain-containing disease resistance protein NB-ARC domain-containing disease resistance protein; FUNCTIONS IN: protein binding; INVOLVED IN: apoptosis, defense response; LOCATED IN: endomembrane system; EXPRESSED IN: 23 plant structures; EXPRESSED DURING: 14 growth stages; CONTAINS InterPro DOMAIN/s: Leucine-rich repeat-containing protein (InterPro:IPR015766), NB-ARC (InterPro:IPR002182),…
Chr2	14S42_Chr2_nlr12	CC-NBARC-LRR	3076789	3081814	14S42_Chr2_004551	3077353	3077973	NA	NA	NA	Uncharacterized protein	NA	NA
Chr2	14S42_Chr2_nlr12	CC-NBARC-LRR	3076789	3081814	14S42_Chr2_004552	3076633	3076964	NA	NA	Putative disease resistance protein RGA3	LRR domain containing protein	AT5G46260.1	disease resistance protein (TIR-NBS-LRR class) family disease resistance protein (TIR-NBS-LRR class) family; FUNCTIONS IN: transmembrane receptor activity, nucleoside-triphosphatase activity, nucleotide binding, ATP binding; INVOLVED IN: signal transduction, defense response, apoptosis, innate immune response; LOCATED IN: intrinsic to membrane; CONTAINS InterPro DOMAIN/s: ATPase, AAA+ type, core …
Chr2	14S42_Chr2_nlr13	CC-NBARC-LRR	3070159	3073500	14S42_Chr2_004553	3072475	3073674	Rx N-terminal domain	NA	Putative disease resistance protein RGA3	Uncharacterized protein	AT3G14470.1	NB-ARC domain-containing disease resistance protein NB-ARC domain-containing disease resistance protein; FUNCTIONS IN: protein binding; INVOLVED IN: apoptosis, defense response; LOCATED IN: endomembrane system; EXPRESSED IN: 23 plant structures; EXPRESSED DURING: 14 growth stages; CONTAINS InterPro DOMAIN/s: Leucine-rich repeat-containing protein (InterPro:IPR015766), NB-ARC (InterPro:IPR002182),…
Chr2	14S42_Chr2_nlr13	CC-NBARC-LRR	3070159	3073500	14S42_Chr2_004554	3072187	3072473	NB-ARC domain	disease resistance protein RGA3 isoform X1	Putative disease resistance protein RGA3	Uncharacterized protein	AT3G50950.1	HOPZ-ACTIVATED RESISTANCE 1 HOPZ-ACTIVATED RESISTANCE 1 (ZAR1); FUNCTIONS IN: ATP binding; INVOLVED IN: defense response, apoptosis; LOCATED IN: cellular_component unknown; EXPRESSED IN: 22 plant structures; EXPRESSED DURING: 13 growth stages; CONTAINS InterPro DOMAIN/s: NB-ARC (InterPro:IPR002182), Disease resistance protein (InterPro:IPR000767); BEST Arabidopsis thaliana protein match is: Disea…
Chr2	14S42_Chr2_nlr13	CC-NBARC-LRR	3070159	3073500	14S42_Chr2_004555	3069751	3072185	NA	disease resistance protein RGA3	Disease resistance protein RGA2	Uncharacterized protein	AT3G14460.1	LRR and NB-ARC domains-containing disease resistance protein LRR and NB-ARC domains-containing disease resistance protein; FUNCTIONS IN: ATP binding; INVOLVED IN: apoptosis, defense response; CONTAINS InterPro DOMAIN/s: NB-ARC (InterPro:IPR002182), Leucine-rich repeat (InterPro:IPR001611), Disease resistance protein (InterPro:IPR000767); BEST Arabidopsis thaliana protein match is: NB-ARC domain-c…
Chr2	14S42_Chr2_nlr2	CC-NBARC-LRR	13030823	13034743	14S42_Chr2_000620	13030267	13035105	NB-ARC domain	disease resistance protein RGA4	Putative disease resistance protein RGA4	Uncharacterized protein	AT3G14470.1	NB-ARC domain-containing disease resistance protein NB-ARC domain-containing disease resistance protein; FUNCTIONS IN: protein binding; INVOLVED IN: apoptosis, defense response; LOCATED IN: endomembrane system; EXPRESSED IN: 23 plant structures; EXPRESSED DURING: 14 growth stages; CONTAINS InterPro DOMAIN/s: Leucine-rich repeat-containing protein (InterPro:IPR015766), NB-ARC (InterPro:IPR002182),…
Chr2	14S42_Chr2_nlr3	CC-NBARC-LRR	99609799	99613180	14S42_Chr2_001875	99609658	99616661	NB-ARC domain	disease resistance protein RGA2like	Disease resistance protein RGA2	Uncharacterized protein	AT3G14470.1	NB-ARC domain-containing disease resistance protein NB-ARC domain-containing disease resistance protein; FUNCTIONS IN: protein binding; INVOLVED IN: apoptosis, defense response; LOCATED IN: endomembrane system; EXPRESSED IN: 23 plant structures; EXPRESSED DURING: 14 growth stages; CONTAINS InterPro DOMAIN/s: Leucine-rich repeat-containing protein (InterPro:IPR015766), NB-ARC (InterPro:IPR002182),…
Chr2	14S42_Chr2_nlr4	NBARC-LRR	145487371	145489413	14S42_Chr2_002264	145483332	145496062	Leucine rich repeat	probable disease resistance protein At1g12280	Disease resistance protein RPS5	AAA domain-containing protein	AT1G12220.2	Disease resistance protein (CC-NBS-LRR class) family Resistance gene, mediates resistance against the bacterial pathogen Pseudomonas syringae. Contains a putative nucleotide binding site composed of kinase-1a (or P-loop), kinase-2a, and putative kinase-3a domains, 13 imperfect leucine-rich repeats, a potential leucine zipper, and two uncharacterized motifs that are well conserved in products of p…
Chr2	14S42_Chr2_nlr5	NBARC-LRR	145503133	145504581	14S42_Chr2_002265	145502669	145508613	NB-ARC domain	probable disease resistance protein At1g61300	Disease resistance protein At4g27190	NB-ARC domain-containing protein	AT4G27190.1	NB-ARC domain-containing disease resistance protein NB-ARC domain-containing disease resistance protein; FUNCTIONS IN: nucleoside-triphosphatase activity, nucleotide binding, ATP binding; INVOLVED IN: apoptosis, defense response; LOCATED IN: cellular_component unknown; CONTAINS InterPro DOMAIN/s: ATPase, AAA+ type, core (InterPro:IPR003593), NB-ARC (InterPro:IPR002182), Disease resistance protein…
Chr2	14S42_Chr2_nlr7	CC-NBARC-LRR	115832543	115835813	14S42_Chr2_002760	115833118	115835951	NB-ARC domain	disease resistance protein RGA3	Putative disease resistance protein RGA1	NBS-LRR type resistance protein	AT3G14470.1	NB-ARC domain-containing disease resistance protein NB-ARC domain-containing disease resistance protein; FUNCTIONS IN: protein binding; INVOLVED IN: apoptosis, defense response; LOCATED IN: endomembrane system; EXPRESSED IN: 23 plant structures; EXPRESSED DURING: 14 growth stages; CONTAINS InterPro DOMAIN/s: Leucine-rich repeat-containing protein (InterPro:IPR015766), NB-ARC (InterPro:IPR002182),…
Chr2	14S42_Chr2_nlr7	CC-NBARC-LRR	115832543	115835813	14S42_Chr2_002761	115832393	115833116	NA	disease resistance protein RGA3	Disease resistance protein RGA2	Rx_N domain-containing protein	AT5G17680.1	disease resistance protein (TIR-NBS-LRR class), putative disease resistance protein (TIR-NBS-LRR class), putative; FUNCTIONS IN: transmembrane receptor activity, ATP binding; INVOLVED IN: signal transduction, defense response, apoptosis, innate immune response; LOCATED IN: intrinsic to membrane; EXPRESSED IN: 14 plant structures; EXPRESSED DURING: 6 growth stages; CONTAINS InterPro DOMAIN/s: Leuc…
Chr2	14S42_Chr2_nlr8	NBARC-LRR	4122527	4125430	14S42_Chr2_004495	4122221	4126968	Rx N-terminal domain	disease resistance protein RGA1	Putative disease resistance protein RGA4	Uncharacterized protein	AT3G14470.1	NB-ARC domain-containing disease resistance protein NB-ARC domain-containing disease resistance protein; FUNCTIONS IN: protein binding; INVOLVED IN: apoptosis, defense response; LOCATED IN: endomembrane system; EXPRESSED IN: 23 plant structures; EXPRESSED DURING: 14 growth stages; CONTAINS InterPro DOMAIN/s: Leucine-rich repeat-containing protein (InterPro:IPR015766), NB-ARC (InterPro:IPR002182),…
Chr2	14S42_Chr2_nlr9	CC-NBARC-LRR	3118738	3122040	14S42_Chr2_004545	3118414	3122117	Rx N-terminal domain	disease resistance protein RGA4	Putative disease resistance protein RGA4	Uncharacterized protein	AT3G14470.1	NB-ARC domain-containing disease resistance protein NB-ARC domain-containing disease resistance protein; FUNCTIONS IN: protein binding; INVOLVED IN: apoptosis, defense response; LOCATED IN: endomembrane system; EXPRESSED IN: 23 plant structures; EXPRESSED DURING: 14 growth stages; CONTAINS InterPro DOMAIN/s: Leucine-rich repeat-containing protein (InterPro:IPR015766), NB-ARC (InterPro:IPR002182),…
Chr3	14S42_Chr3_nlr1	TIR-NBARC	4149134	4149901	14S42_Chr3_000220	4144549	4151650	NB-ARC domain	SOVF_034540	Putative disease resistance protein At1g63350	NB-ARC domain-containing protein	AT1G63350.1	Disease resistance protein (CC-NBS-LRR class) family Disease resistance protein (CC-NBS-LRR class) family; FUNCTIONS IN: ATP binding; INVOLVED IN: N-terminal protein myristoylation, defense response; LOCATED IN: cellular_component unknown; EXPRESSED IN: 6 plant structures; EXPRESSED DURING: LP.06 six leaves visible, LP.04 four leaves visible, 4 anthesis, LP.08 eight leaves visible; CONTAINS Inter…
[truncated: 2,203 more rows]

## Sheet: Table S5
Supplementary Table 5. Summary of orthogroup of NLR genes in 19 spinach assemblies
[truncated: 187 more rows]

## Sheet: Table S6
Supplementary Table 6. The informatin of pan-NLR genes in 19 spinach assemblies
[truncated: 21 more rows]

[truncated: 4 more sheets: Table S7, Table S8, Table S9, Table S10]
